# Supplementary material for: 9-(3,4-Dimeth­oxy­phen­yl)-3,3,6,6-tetra­methyl-1,2,3,4,5,6,7,8,9,10-deca­hydro­acridine-1,8-dione
Source: Acta Crystallogr Sect E Struct Rep Online. 2013 Jan 26;69(Pt 2):o297–8. doi: 10.1107/S1600536813002250 (PMC3569818; doi:10.1107/S1600536813002250)
Supplement: Supplementary file 1 [file e-69-0o297-sup1.cif]

##############################################################################
#                                                                            #
# This CIF contains the data in a paper accepted for publication in          #
# Acta Crystallographica Section E. It conforms to the requirements of       #
# Notes for Authors for Acta Crystallographica Section E, and has been       #
# peer reviewed under the auspices of the IUCr Commission on Journals.       #
#                                                                            #
# Full details of the Crystallographic Information File format               #
# are given in the paper "The Crystallographic Information File (CIF):       #
# a New Standard Archive File for Crystallography" by S. R. Hall, F. H.      #
# Allen and I. D. Brown [Acta Cryst. (1991), A47, 655-685].                  #
#                                                                            #
# The current version of the core CIF dictionary is obtainable from          #
# ftp://ftp.iucr.org/pub/cif_core.dic.                                       #
#                                                                            #
# Software is freely available for graphical display of the structure(s)     #
# in this CIF. For information consult the CIF software page                 #
# http://www.iucr.org/resources/cif/software.                                #
#                                                                            #
# This file may be used for bona fide research purposes within the           #
# scientific community so long as proper attribution is given to the journal # 
# article from which it was obtained.                                        #
#                                                                            #
##############################################################################
data_I
_audit_creation_method     SHELXL-97
_chemical_name_systematic
;\
9-(3,4-Dimethoxyphenyl)-3,3,6,6-tetramethyl-1,2,3,4,5,6,7,8,9,10-\
decahydroacridine-1,8-dione
;
_chemical_name_common     ?
_chemical_formula_moiety     'C25 H31 N O4'
_chemical_formula_sum     'C25 H31 N O4'
_chemical_formula_iupac     'C25 H31 N O4'
_chemical_formula_weight     409.51
_chemical_melting_point     ?
_symmetry_cell_setting     orthorhombic
_symmetry_space_group_name_H-M     'P c a 21 '
_symmetry_space_group_name_HALL     'P 2c -2ac'
loop_
    _symmetry_equiv_pos_as_xyz
    'x, y, z'
    '-x, -y, z+1/2'
    '-x+1/2, y, z+1/2'
    'x+1/2, -y, z'
_cell_length_a     14.1607(6)
_cell_length_b     15.3126(10)
_cell_length_c     21.1196(14)
_cell_angle_alpha     90.00
_cell_angle_beta     90.00
_cell_angle_gamma     90.00
_cell_volume     4579.5(5)
_cell_formula_units_Z     8
_cell_measurement_reflns_used     6069
_cell_measurement_theta_min     3.4574
_cell_measurement_theta_max     29.0109
_cell_measurement_temperature     293(2)
_exptl_crystal_description     block
_exptl_crystal_colour     yellow
_exptl_crystal_size_max     0.3
_exptl_crystal_size_mid     0.2
_exptl_crystal_size_min     0.2
_exptl_crystal_density_diffrn     1.188
_exptl_crystal_density_meas     ?
_exptl_crystal_density_method     'not measured'
_exptl_crystal_F_000     1760
_exptl_absorpt_coefficient_mu     0.080
_exptl_absorpt_correction_type     multi-scan
_exptl_absorpt_process_details     '(CrysAlis PRO; Oxford Diffraction, 2010)'
_exptl_absorpt_correction_T_min     0.67184
_exptl_absorpt_correction_T_max     1.00000
_exptl_special_details
;
<i>CrysAlis PRO</i>, Oxford Diffraction Ltd., Version 1.171.34.40 (release
27--08-2010 CrysAlis171. NET) (compiled Aug 27 2010,11:50:40) Empirical
absorption correction using spherical harmonics, implemented in SCALE3 ABSPACK
scaling algorithm.
;
_diffrn_ambient_temperature     293(2)
_diffrn_radiation_type     MoK\a
_diffrn_radiation_wavelength     0.71073
_diffrn_radiation_source     'fine-focus sealed tube'
_diffrn_radiation_monochromator     graphite
_diffrn_measurement_device_type     'Oxford Diffraction Xcalibur Sapphire3'
_diffrn_measurement_method     '\w scans'
_diffrn_detector_area_resol_mean     16.1049
_diffrn_reflns_number     14639
_diffrn_reflns_av_R_equivalents     0.0553
_diffrn_reflns_av_sigmaI/netI     0.0805
_diffrn_reflns_theta_min     3.46
_diffrn_reflns_theta_max     25.00
_diffrn_reflns_theta_full     25.00
_diffrn_measured_fraction_theta_max     0.997
_diffrn_measured_fraction_theta_full     0.997
_diffrn_reflns_limit_h_min     -16
_diffrn_reflns_limit_h_max     16
_diffrn_reflns_limit_k_min     -18
_diffrn_reflns_limit_k_max     13
_diffrn_reflns_limit_l_min     -25
_diffrn_reflns_limit_l_max     21
_diffrn_standards_number     0
_diffrn_standards_interval_count     0
_diffrn_standards_interval_time     0
_diffrn_standards_decay_%     0
_refine_special_details
;
Refinement of <i>F</i>^2^ against ALL reflections. The weighted <i>R</i>-factor
<i>wR</i> and goodness of fit <i>S</i> are based on <i>F</i>^2^, conventional
<i>R</i>-factors <i>R</i> are based on <i>F</i>, with <i>F</i> set to zero for
negative <i>F</i>^2^. The threshold expression of <i>F</i>^2^ >
\s(<i>F</i>^2^) is used only for calculating <i>R</i>-factors(gt) <i>etc</i>.
and is not relevant to the choice of reflections for refinement.
<i>R</i>-factors based on <i>F</i>^2^ are statistically about twice as large
as those based on <i>F</i>, and <i>R</i>- factors based on ALL data will be
even larger.
;
_reflns_number_total     6386
_reflns_number_gt     4075
_reflns_threshold_expression     'I>2\s(I)'
_refine_ls_structure_factor_coef     Fsqd
_refine_ls_matrix_type     full
_refine_ls_R_factor_all     0.0962
_refine_ls_R_factor_gt     0.0587
_refine_ls_wR_factor_gt     0.1087
_refine_ls_wR_factor_ref     0.1272
_refine_ls_goodness_of_fit_ref     1.013
_refine_ls_restrained_S_all     1.010
_refine_ls_number_reflns     6386
_refine_ls_number_parameters     604
_refine_ls_number_restraints     53
_refine_ls_hydrogen_treatment     constr
_refine_ls_weighting_scheme     calc
_refine_ls_weighting_details
                 'calc w=1/[\s^2^(Fo^2^)+(0.0377P)^2^] where P=(Fo^2^+2Fc^2^)/3'
_atom_sites_solution_hydrogens     geom
_atom_sites_solution_primary     direct
_atom_sites_solution_secondary     difmap
_refine_ls_shift/su_max     0.002
_refine_ls_shift/su_mean     0.000
_refine_diff_density_max     0.169
_refine_diff_density_min     -0.168
_refine_ls_extinction_method     none
_refine_ls_extinction_coef     ?
loop_
    _atom_type_symbol
    _atom_type_description
    _atom_type_scat_dispersion_real
    _atom_type_scat_dispersion_imag
    _atom_type_scat_source
    'C' 'C' 0.0033 0.0016
                         'International Tables Vol C Tables 4.2.6.8 and 6.1.1.4'
    'H' 'H' 0.0000 0.0000
                         'International Tables Vol C Tables 4.2.6.8 and 6.1.1.4'
    'N' 'N' 0.0061 0.0033
                         'International Tables Vol C Tables 4.2.6.8 and 6.1.1.4'
    'O' 'O' 0.0106 0.0060
                         'International Tables Vol C Tables 4.2.6.8 and 6.1.1.4'
    'F' 'F' 0.0171 0.0103
                         'International Tables Vol C Tables 4.2.6.8 and 6.1.1.4'
_computing_data_collection     'CrysAlis PRO (Oxford Diffraction, 2010)'
_computing_cell_refinement     'CrysAlis PRO (Oxford Diffraction, 2010)'
_computing_data_reduction     'CrysAlis PRO (Oxford Diffraction, 2010)'
_computing_structure_solution     'SHELXS97 (Sheldrick, 2008)'
_computing_structure_refinement     'SHELXL97 (Sheldrick, 2008)'
_computing_molecular_graphics
                  'ORTEP-3 for Windows (Farrugia, 2012) and PLATON (Spek, 2009)'
_computing_publication_material     'PLATON (Spek, 2009)'
loop_
    _atom_site_type_symbol
    _atom_site_label
    _atom_site_fract_x
    _atom_site_fract_y
    _atom_site_fract_z
    _atom_site_U_iso_or_equiv
    _atom_site_adp_type
    _atom_site_calc_flag
    _atom_site_refinement_flags
    _atom_site_occupancy
    _atom_site_symmetry_multiplicity
    _atom_site_disorder_assembly
    _atom_site_disorder_group
    O O1A 0.41575(18) 0.5230(2) 0.62071(19) 0.0548(9) Uani d . 1 1 . .
    O O8A 0.26645(19) 0.7813(2) 0.73491(19) 0.0666(10) Uani d . 1 1 . .
    O O27A 0.4145(2) 0.4704(2) 0.92959(18) 0.0681(10) Uani d . 1 1 . .
    N N12A 0.0923(2) 0.5381(2) 0.6676(2) 0.0474(10) Uani d . 1 1 B .
    H H12A 0.0388 0.5115 0.6674 0.057 Uiso calc R 1 1 . .
    C C1A 0.3348(3) 0.4965(3) 0.6129(3) 0.0428(12) Uani d . 1 1 . .
    C C2A 0.3141(3) 0.4280(3) 0.5643(3) 0.0550(13) Uani d . 1 1 . .
    H H2AA 0.3702 0.3927 0.5582 0.066 Uiso calc R 1 1 . .
    H H2AB 0.3000 0.4565 0.5244 0.066 Uiso calc R 1 1 . .
    C C3A 0.2315(3) 0.3681(3) 0.5818(2) 0.0458(11) Uani d . 1 1 . .
    C C4A 0.1465(2) 0.4260(3) 0.5952(2) 0.0448(11) Uani d . 1 1 B .
    H H4AA 0.1228 0.4491 0.5555 0.054 Uiso calc R 1 1 . .
    H H4AB 0.0969 0.3909 0.6140 0.054 Uiso calc R 1 1 . .
    C C5A 0.0075(3) 0.6611(3) 0.7126(2) 0.0445(11) Uani d . 1 1 B .
    H H5AA -0.0369 0.6173 0.7272 0.053 Uiso calc R 1 1 . .
    H H5AB -0.0182 0.6874 0.6745 0.053 Uiso calc R 1 1 . .
    C C6A 0.0183(3) 0.7312(3) 0.7634(2) 0.0412(10) Uani d . 1 1 . .
    C C7A 0.0994(3) 0.7905(3) 0.7444(2) 0.0465(12) Uani d . 1 1 . .
    H H7AA 0.0810 0.8232 0.7071 0.056 Uiso calc R 1 1 . .
    H H7AB 0.1104 0.8322 0.7782 0.056 Uiso calc R 1 1 . .
    C C8A 0.1907(3) 0.7431(3) 0.7306(2) 0.0439(11) Uani d . 1 1 . .
    C C9A 0.2752(2) 0.6035(3) 0.6965(2) 0.0407(11) Uani d . 1 1 . .
    H H9AA 0.3221 0.6436 0.6786 0.049 Uiso calc R 1 1 A 1
    C C10A 0.2565(2) 0.5319(3) 0.6482(2) 0.0369(10) Uani d . 1 1 B .
    C C11A 0.1688(3) 0.5000(3) 0.6383(2) 0.0351(11) Uani d . 1 1 . .
    C C13A 0.0997(2) 0.6177(3) 0.6969(2) 0.0382(10) Uani d . 1 1 . .
    C C14A 0.1847(2) 0.6543(3) 0.7080(2) 0.0365(10) Uani d . 1 1 B .
    C C15A 0.2574(3) 0.3134(3) 0.6400(3) 0.0685(16) Uani d . 1 1 . .
    H H15D 0.2033 0.2805 0.6534 0.103 Uiso calc R 1 1 . .
    H H15E 0.2773 0.3514 0.6736 0.103 Uiso calc R 1 1 . .
    H H15F 0.3078 0.2742 0.6294 0.103 Uiso calc R 1 1 . .
    C C16A 0.2084(3) 0.3074(3) 0.5267(3) 0.0715(16) Uani d . 1 1 . .
    H H16D 0.1920 0.3416 0.4902 0.107 Uiso calc R 1 1 . .
    H H16E 0.1562 0.2706 0.5380 0.107 Uiso calc R 1 1 . .
    H H16F 0.2625 0.2719 0.5172 0.107 Uiso calc R 1 1 . .
    C C17A 0.0379(3) 0.6895(3) 0.8280(2) 0.0603(13) Uani d . 1 1 . .
    H H17D 0.0908 0.6506 0.8245 0.090 Uiso calc R 1 1 . .
    H H17E -0.0167 0.6574 0.8415 0.090 Uiso calc R 1 1 . .
    H H17F 0.0519 0.7344 0.8583 0.090 Uiso calc R 1 1 . .
    C C18A -0.0729(3) 0.7854(3) 0.7663(3) 0.0587(13) Uani d . 1 1 . .
    H H18D -0.0866 0.8084 0.7250 0.088 Uiso calc R 1 1 . .
    H H18E -0.0649 0.8327 0.7956 0.088 Uiso calc R 1 1 . .
    H H18F -0.1241 0.7490 0.7799 0.088 Uiso calc R 1 1 . .
    C C19A 0.3146(3) 0.5673(3) 0.7580(2) 0.0402(10) Uani d DU 1 1 B 1
    C C22A 0.3848(3) 0.5054(3) 0.8740(2) 0.0494(12) Uani d DU 1 1 B 1
    O O25A 0.2757(9) 0.3913(8) 0.8741(5) 0.074(4) Uani d PDU 0.65(4) 1 B 1
    C C20A 0.2766(6) 0.4936(5) 0.7872(3) 0.043(3) Uani d PDU 0.65(4) 1 B 1
    H H20B 0.2269 0.4644 0.7676 0.052 Uiso calc PR 0.65(4) 1 B 1
    C C21A 0.3099(6) 0.4630(5) 0.8431(3) 0.045(2) Uani d PDU 0.65(4) 1 B 1
    C C23A 0.4224(6) 0.5783(6) 0.8451(4) 0.065(4) Uani d PDU 0.65(4) 1 B 1
    H H23B 0.4721 0.6075 0.8647 0.078 Uiso calc PR 0.65(4) 1 B 1
    C C24A 0.3881(6) 0.6096(6) 0.7876(4) 0.055(3) Uani d PDU 0.65(4) 1 B 1
    H H24B 0.4148 0.6589 0.7692 0.066 Uiso calc PR 0.65(4) 1 B 1
    C C26A 0.2016(14) 0.3452(12) 0.8480(7) 0.078(6) Uani d PD 0.65(4) 1 B 1
    H H26D 0.1777 0.3044 0.8786 0.117 Uiso calc PR 0.65(4) 1 B 1
    H H26E 0.2231 0.3141 0.8113 0.117 Uiso calc PR 0.65(4) 1 B 1
    H H26F 0.1523 0.3849 0.8361 0.117 Uiso calc PR 0.65(4) 1 B 1
    O O25C 0.2505(17) 0.420(3) 0.8889(11) 0.092(9) Uani d PDU 0.35(4) 1 B 2
    C C20C 0.2630(12) 0.5092(18) 0.7952(8) 0.043(4) Uani d PDU 0.35(4) 1 B 2
    H H20C 0.2046 0.4898 0.7808 0.052 Uiso calc PR 0.35(4) 1 B 2
    C C21C 0.2953(12) 0.4801(19) 0.8519(8) 0.056(5) Uani d PDU 0.35(4) 1 B 2
    C C23C 0.4336(12) 0.5662(16) 0.8386(9) 0.062(5) Uani d PDU 0.35(4) 1 B 2
    H H23C 0.4891 0.5898 0.8549 0.075 Uiso calc PR 0.35(4) 1 B 2
    C C24C 0.4021(14) 0.593(2) 0.7793(10) 0.055(3) Uani d PDU 0.35(4) 1 B 2
    H H24C 0.4401 0.6286 0.7541 0.066 Uiso calc PR 0.35(4) 1 B 2
    C C26C 0.184(3) 0.365(3) 0.8620(15) 0.081(14) Uani d PD 0.35(4) 1 B 2
    H H26G 0.1587 0.3272 0.8939 0.122 Uiso calc PR 0.35(4) 1 B 2
    H H26H 0.2137 0.3307 0.8295 0.122 Uiso calc PR 0.35(4) 1 B 2
    H H26I 0.1344 0.3993 0.8438 0.122 Uiso calc PR 0.35(4) 1 B 2
    C C28A 0.5051(4) 0.4963(4) 0.9522(3) 0.0720(18) Uani d . 1 1 B .
    H H28D 0.5200 0.4642 0.9899 0.108 Uiso calc R 1 1 . .
    H H28E 0.5045 0.5577 0.9615 0.108 Uiso calc R 1 1 . .
    H H28F 0.5518 0.4846 0.9204 0.108 Uiso calc R 1 1 . .
    O O1B -0.0121(2) -0.2853(2) 0.5241(2) 0.0810(12) Uani d . 1 1 . .
    O O8B -0.16622(19) -0.0344(2) 0.6456(2) 0.0734(12) Uani d . 1 1 . .
    O O25B -0.0012(2) 0.1058(2) 0.40468(18) 0.0766(11) Uani d . 1 1 . .
    O O27B -0.1489(2) 0.0429(2) 0.34795(17) 0.0604(9) Uani d . 1 1 . .
    N N12B 0.1604(2) -0.0524(2) 0.61100(19) 0.0458(10) Uani d . 1 1 . .
    H H12B 0.2141 -0.0265 0.6140 0.055 Uiso calc R 1 1 . .
    C C1B 0.0648(3) -0.2511(3) 0.5358(3) 0.0541(13) Uani d . 1 1 . .
    C C2B 0.1562(3) -0.2996(3) 0.5243(3) 0.0589(14) Uani d . 1 1 . .
    H H2BA 0.1472 -0.3398 0.4893 0.071 Uiso calc R 1 1 . .
    H H2BB 0.1710 -0.3340 0.5616 0.071 Uiso calc R 1 1 . .
    C C3B 0.2397(3) -0.2402(3) 0.5095(2) 0.0506(12) Uani d . 1 1 . .
    C C4B 0.2483(3) -0.1713(3) 0.5617(2) 0.0502(12) Uani d . 1 1 . .
    H H4BA 0.2742 -0.1983 0.5995 0.060 Uiso calc R 1 1 . .
    H H4BB 0.2920 -0.1263 0.5481 0.060 Uiso calc R 1 1 . .
    C C5B 0.1020(3) 0.0532(3) 0.6868(3) 0.0531(13) Uani d . 1 1 . .
    H H5BA 0.1536 0.0892 0.6714 0.064 Uiso calc R 1 1 . .
    H H5BB 0.1228 0.0258 0.7258 0.064 Uiso calc R 1 1 . .
    C C6B 0.0174(3) 0.1123(3) 0.7014(3) 0.0533(13) Uani d . 1 1 . .
    C C7B -0.0673(3) 0.0519(3) 0.7119(3) 0.0622(14) Uani d . 1 1 . .
    H H7BA -0.0574 0.0193 0.7507 0.075 Uiso calc R 1 1 . .
    H H7BB -0.1233 0.0875 0.7177 0.075 Uiso calc R 1 1 . .
    C C8B -0.0852(3) -0.0110(3) 0.6595(3) 0.0491(14) Uani d . 1 1 . .
    C C9B -0.0208(2) -0.1138(3) 0.5758(2) 0.0424(11) Uani d . 1 1 . .
    H H9BA -0.0683 -0.1550 0.5913 0.051 Uiso calc R 1 1 . .
    C C10B 0.0698(3) -0.1646(3) 0.5638(2) 0.0401(11) Uani d . 1 1 . .
    C C11B 0.1546(3) -0.1297(3) 0.5778(2) 0.0399(10) Uani d . 1 1 . .
    C C13B 0.0824(3) -0.0154(3) 0.6397(3) 0.0407(11) Uani d . 1 1 . .
    C C14B -0.0046(2) -0.0469(3) 0.6264(2) 0.0406(11) Uani d . 1 1 . .
    C C15B 0.2225(4) -0.1969(4) 0.4448(3) 0.0794(17) Uani d . 1 1 . .
    H H15A 0.2190 -0.2411 0.4127 0.119 Uiso calc R 1 1 . .
    H H15B 0.2734 -0.1577 0.4355 0.119 Uiso calc R 1 1 . .
    H H15C 0.1641 -0.1650 0.4460 0.119 Uiso calc R 1 1 . .
    C C16B 0.3307(3) -0.2941(4) 0.5059(3) 0.0820(19) Uani d . 1 1 . .
    H H16A 0.3447 -0.3180 0.5468 0.123 Uiso calc R 1 1 . .
    H H16B 0.3818 -0.2573 0.4925 0.123 Uiso calc R 1 1 . .
    H H16C 0.3226 -0.3408 0.4760 0.123 Uiso calc R 1 1 . .
    C C17B -0.0042(3) 0.1733(3) 0.6459(3) 0.0672(15) Uani d . 1 1 . .
    H H17A -0.0608 0.2055 0.6547 0.101 Uiso calc R 1 1 . .
    H H17B -0.0127 0.1394 0.6081 0.101 Uiso calc R 1 1 . .
    H H17C 0.0475 0.2131 0.6401 0.101 Uiso calc R 1 1 . .
    C C18B 0.0376(4) 0.1652(4) 0.7612(3) 0.0847(19) Uani d . 1 1 . .
    H H18A -0.0162 0.2009 0.7711 0.127 Uiso calc R 1 1 . .
    H H18B 0.0917 0.2018 0.7544 0.127 Uiso calc R 1 1 . .
    H H18C 0.0499 0.1262 0.7959 0.127 Uiso calc R 1 1 . .
    C C19B -0.0573(3) -0.0748(3) 0.5145(2) 0.0448(12) Uani d . 1 1 . .
    C C20B -0.0120(3) -0.0035(3) 0.4882(2) 0.0424(12) Uani d . 1 1 . .
    H H20A 0.0406 0.0195 0.5087 0.051 Uiso calc R 1 1 . .
    C C21B -0.0421(3) 0.0343(3) 0.4328(2) 0.0466(11) Uani d . 1 1 . .
    C C22B -0.1219(3) 0.0023(3) 0.4027(3) 0.0522(14) Uani d . 1 1 . .
    C C23B -0.1665(3) -0.0674(4) 0.4282(3) 0.083(2) Uani d . 1 1 . .
    H H23A -0.2191 -0.0906 0.4079 0.100 Uiso calc R 1 1 . .
    C C24B -0.1351(3) -0.1051(4) 0.4845(3) 0.0768(18) Uani d . 1 1 . .
    H H24A -0.1682 -0.1518 0.5017 0.092 Uiso calc R 1 1 . .
    C C26B 0.0708(3) 0.1487(4) 0.4394(3) 0.0827(19) Uani d . 1 1 . .
    H H26A 0.0927 0.1984 0.4159 0.124 Uiso calc R 1 1 . .
    H H26B 0.1224 0.1091 0.4463 0.124 Uiso calc R 1 1 . .
    H H26C 0.0461 0.1676 0.4794 0.124 Uiso calc R 1 1 . .
    C C28B -0.2427(3) 0.0244(3) 0.3247(3) 0.0665(15) Uani d . 1 1 . .
    H H28A -0.2557 0.0605 0.2887 0.100 Uiso calc R 1 1 . .
    H H28B -0.2880 0.0362 0.3574 0.100 Uiso calc R 1 1 . .
    H H28C -0.2466 -0.0360 0.3127 0.100 Uiso calc R 1 1 . .
loop_
    _atom_site_aniso_label
    _atom_site_aniso_U_11
    _atom_site_aniso_U_22
    _atom_site_aniso_U_33
    _atom_site_aniso_U_12
    _atom_site_aniso_U_13
    _atom_site_aniso_U_23
    O1A 0.0224(15) 0.062(2) 0.080(3) 0.0021(15) 0.0027(15) 0.0113(19)
    O8A 0.0491(19) 0.047(2) 0.103(3) -0.0204(15) 0.0055(18) -0.010(2)
    O27A 0.056(2) 0.093(3) 0.056(2) -0.0114(19) -0.0208(18) 0.008(2)
    N12A 0.0218(16) 0.045(2) 0.076(3) -0.0030(15) 0.0028(17) -0.020(2)
    C1A 0.035(3) 0.038(3) 0.055(3) 0.0047(18) 0.001(2) 0.008(2)
    C2A 0.040(3) 0.055(3) 0.071(4) 0.005(2) 0.012(2) -0.005(3)
    C3A 0.042(2) 0.043(2) 0.052(3) 0.010(2) 0.003(2) -0.005(2)
    C4A 0.030(2) 0.046(3) 0.059(3) 0.0029(19) -0.005(2) -0.013(2)
    C5A 0.036(2) 0.047(3) 0.050(3) 0.0037(19) -0.002(2) -0.015(2)
    C6A 0.041(2) 0.039(3) 0.043(3) 0.0016(19) -0.001(2) -0.003(2)
    C7A 0.049(3) 0.037(2) 0.054(3) -0.001(2) -0.002(2) 0.004(2)
    C8A 0.046(3) 0.042(3) 0.043(3) -0.008(2) -0.003(2) 0.004(2)
    C9A 0.024(2) 0.037(2) 0.061(3) -0.0044(17) -0.0048(19) 0.003(2)
    C10A 0.023(2) 0.034(2) 0.054(3) 0.0009(18) -0.0026(18) 0.002(2)
    C11A 0.032(2) 0.040(2) 0.034(3) 0.0054(16) -0.0045(19) -0.005(2)
    C13A 0.028(2) 0.041(2) 0.046(3) -0.0004(17) 0.0014(18) -0.005(2)
    C14A 0.028(2) 0.036(2) 0.045(3) -0.0037(17) -0.0025(18) -0.008(2)
    C15A 0.056(3) 0.053(3) 0.096(4) -0.001(3) -0.010(3) 0.021(3)
    C16A 0.072(4) 0.058(4) 0.084(4) 0.017(3) 0.003(3) -0.021(3)
    C17A 0.068(3) 0.060(3) 0.052(3) 0.005(3) 0.002(2) 0.004(3)
    C18A 0.055(3) 0.052(3) 0.070(3) 0.015(2) 0.003(3) -0.017(3)
    C19A 0.029(2) 0.039(2) 0.053(3) -0.0024(16) -0.0120(18) -0.004(2)
    C22A 0.037(2) 0.062(3) 0.050(3) -0.0014(18) -0.011(2) 0.000(2)
    O25A 0.068(5) 0.093(6) 0.060(5) -0.036(5) -0.011(4) 0.020(4)
    C20A 0.033(4) 0.051(6) 0.046(5) -0.016(4) -0.004(3) -0.010(3)
    C21A 0.033(4) 0.056(5) 0.046(4) -0.006(3) 0.007(3) 0.001(3)
    C23A 0.050(7) 0.063(7) 0.081(7) -0.012(5) -0.036(6) 0.008(6)
    C24A 0.041(3) 0.046(5) 0.078(4) -0.012(3) -0.027(3) 0.011(4)
    C26A 0.055(9) 0.071(8) 0.108(13) -0.016(6) 0.005(7) -0.005(8)
    C19C 0.029(2) 0.039(2) 0.053(3) -0.0024(16) -0.0120(18) -0.004(2)
    C22C 0.037(2) 0.062(3) 0.050(3) -0.0014(18) -0.011(2) 0.000(2)
    O25C 0.093(11) 0.127(17) 0.056(9) -0.057(12) -0.011(9) 0.028(11)
    C20C 0.027(7) 0.046(10) 0.056(9) 0.004(6) -0.010(5) 0.006(7)
    C21C 0.048(8) 0.080(13) 0.039(9) -0.022(8) -0.010(6) 0.004(7)
    C23C 0.029(9) 0.077(15) 0.081(12) -0.003(7) -0.022(7) 0.020(10)
    C24C 0.041(3) 0.046(5) 0.078(4) -0.012(3) -0.027(3) 0.011(4)
    C26C 0.054(15) 0.11(3) 0.083(17) -0.05(2) 0.001(15) 0.02(2)
    C28A 0.048(3) 0.103(5) 0.066(4) 0.004(3) -0.030(3) -0.005(3)
    O1B 0.063(2) 0.050(2) 0.130(4) -0.0236(19) -0.002(2) -0.003(2)
    O8B 0.0238(16) 0.066(2) 0.131(4) 0.0006(16) 0.0040(18) 0.018(2)
    O25B 0.080(2) 0.080(3) 0.070(3) -0.046(2) -0.0272(19) 0.031(2)
    O27B 0.0521(19) 0.074(2) 0.055(2) -0.0110(17) -0.0196(16) 0.0152(19)
    N12B 0.0212(17) 0.054(2) 0.062(3) -0.0031(16) -0.0006(16) -0.004(2)
    C1B 0.060(3) 0.043(3) 0.059(3) -0.013(2) 0.002(2) 0.007(3)
    C2B 0.060(3) 0.044(3) 0.072(4) 0.008(2) 0.008(3) 0.007(3)
    C3B 0.047(3) 0.052(3) 0.053(3) -0.001(2) 0.009(2) 0.005(3)
    C4B 0.037(2) 0.055(3) 0.058(3) 0.004(2) 0.010(2) 0.005(3)
    C5B 0.039(2) 0.062(3) 0.058(3) 0.010(2) -0.006(2) -0.006(3)
    C6B 0.036(2) 0.058(3) 0.066(4) 0.010(2) 0.004(2) -0.001(3)
    C7B 0.049(3) 0.055(3) 0.082(4) 0.013(2) 0.017(3) 0.012(3)
    C8B 0.028(3) 0.050(3) 0.069(4) 0.006(2) 0.004(2) 0.021(3)
    C9B 0.025(2) 0.038(2) 0.064(3) -0.0089(18) -0.001(2) 0.017(2)
    C10B 0.032(2) 0.042(3) 0.047(3) -0.0053(18) 0.0007(19) 0.013(2)
    C11B 0.035(2) 0.040(2) 0.044(3) -0.0010(19) 0.0000(19) 0.000(2)
    C13B 0.026(2) 0.043(3) 0.054(3) 0.0071(18) 0.001(2) 0.005(2)
    C14B 0.024(2) 0.042(3) 0.056(3) 0.0056(18) -0.001(2) 0.014(2)
    C15B 0.098(4) 0.079(4) 0.061(4) -0.008(3) 0.018(3) 0.012(3)
    C16B 0.063(3) 0.084(5) 0.100(5) 0.020(3) 0.021(3) -0.008(4)
    C17B 0.052(3) 0.048(3) 0.102(4) -0.002(2) 0.001(3) 0.018(3)
    C18B 0.083(4) 0.082(5) 0.089(4) 0.019(3) 0.002(3) -0.031(4)
    C19B 0.030(2) 0.042(3) 0.062(3) -0.0089(19) -0.005(2) 0.012(2)
    C20B 0.033(2) 0.047(3) 0.048(3) -0.0096(18) -0.012(2) 0.012(2)
    C21B 0.041(2) 0.049(3) 0.050(3) -0.011(2) -0.006(2) 0.010(3)
    C22B 0.050(3) 0.056(3) 0.051(3) -0.010(2) -0.019(3) 0.009(3)
    C23B 0.065(3) 0.088(4) 0.097(5) -0.039(3) -0.048(3) 0.036(4)
    C24B 0.066(3) 0.072(4) 0.093(4) -0.039(3) -0.037(3) 0.044(3)
    C26B 0.070(3) 0.087(4) 0.091(4) -0.054(3) -0.029(3) 0.035(4)
    C28B 0.052(3) 0.086(4) 0.062(4) -0.004(3) -0.021(3) 0.006(3)
_geom_special_details
;
All e.s.d.'s (except the e.s.d. in the dihedral angle between two l.s. planes)
are estimated using the full covariance matrix. The cell e.s.d.'s are taken
into account individually in the estimation of e.s.d.'s in distances, angles
and torsion angles; correlations between e.s.d.'s in cell parameters are only
used when they are defined by crystal symmetry. An approximate (isotropic)
treatment of cell e.s.d.'s is used for estimating e.s.d.'s involving l.s.
planes.
;
loop_
    _geom_bond_atom_site_label_1
    _geom_bond_atom_site_label_2
    _geom_bond_site_symmetry_2
    _geom_bond_distance
    _geom_bond_publ_flag
    O1A C1A . 1.227(5) ?
    O8A C8A . 1.225(4) ?
    O27A C22A . 1.357(6) ?
    O27A C28A . 1.425(5) ?
    N12A C13A . 1.372(5) ?
    N12A C11A . 1.377(5) ?
    N12A H12A . 0.8600 ?
    C1A C10A . 1.441(6) ?
    C1A C2A . 1.497(7) ?
    C2A C3A . 1.532(6) ?
    C2A H2AA . 0.9700 ?
    C2A H2AB . 0.9700 ?
    C3A C4A . 1.523(5) ?
    C3A C16A . 1.525(6) ?
    C3A C15A . 1.531(6) ?
    C4A C11A . 1.487(6) ?
    C4A H4AA . 0.9700 ?
    C4A H4AB . 0.9700 ?
    C5A C13A . 1.501(5) ?
    C5A C6A . 1.527(5) ?
    C5A H5AA . 0.9700 ?
    C5A H5AB . 0.9700 ?
    C6A C7A . 1.518(6) ?
    C6A C17A . 1.530(6) ?
    C6A C18A . 1.536(5) ?
    C7A C8A . 1.512(6) ?
    C7A H7AA . 0.9700 ?
    C7A H7AB . 0.9700 ?
    C8A C14A . 1.444(5) ?
    C9A C19A . 1.518(5) ?
    C9A C14A . 1.519(5) ?
    C9A C10A . 1.520(6) ?
    C9A H9AA . 0.9800 ?
    C10A C11A . 1.351(5) ?
    C13A C14A . 1.348(5) ?
    C15A H15D . 0.9600 ?
    C15A H15E . 0.9600 ?
    C15A H15F . 0.9600 ?
    C16A H16D . 0.9600 ?
    C16A H16E . 0.9600 ?
    C16A H16F . 0.9600 ?
    C17A H17D . 0.9600 ?
    C17A H17E . 0.9600 ?
    C17A H17F . 0.9600 ?
    C18A H18D . 0.9600 ?
    C18A H18E . 0.9600 ?
    C18A H18F . 0.9600 ?
    C19A C24A . 1.376(5) ?
    C19A C20A . 1.394(7) ?
    C22A C23A . 1.379(7) ?
    C22A C21A . 1.404(7) ?
    O25A C21A . 1.366(7) ?
    O25A C26A . 1.380(7) ?
    C20A C21A . 1.356(8) ?
    C20A H20B . 0.9300 ?
    C23A C24A . 1.394(7) ?
    C23A H23B . 0.9300 ?
    C24A H24B . 0.9300 ?
    C26A H26D . 0.9600 ?
    C26A H26E . 0.9600 ?
    C26A H26F . 0.9600 ?
    O25C C21C . 1.366(7) ?
    O25C C26C . 1.380(7) ?
    C20C C21C . 1.356(8) ?
    C20C H20C . 0.9300 ?
    C23C C24C . 1.394(7) ?
    C23C H23C . 0.9300 ?
    C24C H24C . 0.9300 ?
    C26C H26G . 0.9600 ?
    C26C H26H . 0.9600 ?
    C26C H26I . 0.9600 ?
    C28A H28D . 0.9600 ?
    C28A H28E . 0.9600 ?
    C28A H28F . 0.9600 ?
    O1B C1B . 1.233(5) ?
    O8B C8B . 1.238(5) ?
    O25B C21B . 1.373(5) ?
    O25B C26B . 1.417(5) ?
    O27B C22B . 1.368(6) ?
    O27B C28B . 1.443(5) ?
    N12B C11B . 1.378(5) ?
    N12B C13B . 1.382(5) ?
    N12B H12B . 0.8600 ?
    C1B C10B . 1.453(6) ?
    C1B C2B . 1.511(6) ?
    C2B C3B . 1.525(6) ?
    C2B H2BA . 0.9700 ?
    C2B H2BB . 0.9700 ?
    C3B C4B . 1.532(6) ?
    C3B C16B . 1.532(6) ?
    C3B C15B . 1.537(6) ?
    C4B C11B . 1.510(5) ?
    C4B H4BA . 0.9700 ?
    C4B H4BB . 0.9700 ?
    C5B C13B . 1.474(6) ?
    C5B C6B . 1.533(5) ?
    C5B H5BA . 0.9700 ?
    C5B H5BB . 0.9700 ?
    C6B C18B . 1.528(7) ?
    C6B C17B . 1.530(6) ?
    C6B C7B . 1.531(6) ?
    C7B C8B . 1.489(7) ?
    C7B H7BA . 0.9700 ?
    C7B H7BB . 0.9700 ?
    C8B C14B . 1.446(6) ?
    C9B C14B . 1.499(6) ?
    C9B C19B . 1.516(6) ?
    C9B C10B . 1.520(5) ?
    C9B H9BA . 0.9800 ?
    C10B C11B . 1.348(5) ?
    C13B C14B . 1.352(5) ?
    C15B H15A . 0.9600 ?
    C15B H15B . 0.9600 ?
    C15B H15C . 0.9600 ?
    C16B H16A . 0.9600 ?
    C16B H16B . 0.9600 ?
    C16B H16C . 0.9600 ?
    C17B H17A . 0.9600 ?
    C17B H17B . 0.9600 ?
    C17B H17C . 0.9600 ?
    C18B H18A . 0.9600 ?
    C18B H18B . 0.9600 ?
    C18B H18C . 0.9600 ?
    C19B C24B . 1.353(5) ?
    C19B C20B . 1.383(6) ?
    C20B C21B . 1.373(6) ?
    C20B H20A . 0.9300 ?
    C21B C22B . 1.387(6) ?
    C22B C23B . 1.353(6) ?
    C23B C24B . 1.393(6) ?
    C23B H23A . 0.9300 ?
    C24B H24A . 0.9300 ?
    C26B H26A . 0.9600 ?
    C26B H26B . 0.9600 ?
    C26B H26C . 0.9600 ?
    C28B H28A . 0.9600 ?
    C28B H28B . 0.9600 ?
    C28B H28C . 0.9600 ?
loop_
    _geom_angle_atom_site_label_1
    _geom_angle_atom_site_label_2
    _geom_angle_atom_site_label_3
    _geom_angle_site_symmetry_1
    _geom_angle_site_symmetry_3
    _geom_angle
    _geom_angle_publ_flag
    C22A O27A C28A . . 117.3(4) ?
    C13A N12A C11A . . 121.3(3) ?
    C13A N12A H12A . . 119.4 ?
    C11A N12A H12A . . 119.4 ?
    O1A C1A C10A . . 121.7(4) ?
    O1A C1A C2A . . 120.4(4) ?
    C10A C1A C2A . . 117.9(4) ?
    C1A C2A C3A . . 113.8(4) ?
    C1A C2A H2AA . . 108.8 ?
    C3A C2A H2AA . . 108.8 ?
    C1A C2A H2AB . . 108.8 ?
    C3A C2A H2AB . . 108.8 ?
    H2AA C2A H2AB . . 107.7 ?
    C4A C3A C16A . . 109.1(3) ?
    C4A C3A C15A . . 111.0(4) ?
    C16A C3A C15A . . 109.4(4) ?
    C4A C3A C2A . . 107.4(4) ?
    C16A C3A C2A . . 110.2(4) ?
    C15A C3A C2A . . 109.8(4) ?
    C11A C4A C3A . . 112.9(3) ?
    C11A C4A H4AA . . 109.0 ?
    C3A C4A H4AA . . 109.0 ?
    C11A C4A H4AB . . 109.0 ?
    C3A C4A H4AB . . 109.0 ?
    H4AA C4A H4AB . . 107.8 ?
    C13A C5A C6A . . 112.3(3) ?
    C13A C5A H5AA . . 109.1 ?
    C6A C5A H5AA . . 109.1 ?
    C13A C5A H5AB . . 109.1 ?
    C6A C5A H5AB . . 109.1 ?
    H5AA C5A H5AB . . 107.9 ?
    C7A C6A C5A . . 108.0(4) ?
    C7A C6A C17A . . 110.4(3) ?
    C5A C6A C17A . . 110.5(4) ?
    C7A C6A C18A . . 108.9(4) ?
    C5A C6A C18A . . 108.9(3) ?
    C17A C6A C18A . . 110.1(4) ?
    C8A C7A C6A . . 114.3(3) ?
    C8A C7A H7AA . . 108.7 ?
    C6A C7A H7AA . . 108.7 ?
    C8A C7A H7AB . . 108.7 ?
    C6A C7A H7AB . . 108.7 ?
    H7AA C7A H7AB . . 107.6 ?
    O8A C8A C14A . . 121.7(4) ?
    O8A C8A C7A . . 120.4(4) ?
    C14A C8A C7A . . 117.7(3) ?
    C19A C9A C14A . . 111.1(3) ?
    C19A C9A C10A . . 112.0(3) ?
    C14A C9A C10A . . 109.2(3) ?
    C19A C9A H9AA . . 108.1 ?
    C14A C9A H9AA . . 108.1 ?
    C10A C9A H9AA . . 108.1 ?
    C11A C10A C1A . . 119.4(4) ?
    C11A C10A C9A . . 121.7(4) ?
    C1A C10A C9A . . 118.9(3) ?
    C10A C11A N12A . . 120.0(4) ?
    C10A C11A C4A . . 124.5(4) ?
    N12A C11A C4A . . 115.5(3) ?
    C14A C13A N12A . . 121.0(3) ?
    C14A C13A C5A . . 123.7(4) ?
    N12A C13A C5A . . 115.2(3) ?
    C13A C14A C8A . . 120.1(3) ?
    C13A C14A C9A . . 120.9(4) ?
    C8A C14A C9A . . 119.0(3) ?
    C3A C15A H15D . . 109.5 ?
    C3A C15A H15E . . 109.5 ?
    H15D C15A H15E . . 109.5 ?
    C3A C15A H15F . . 109.5 ?
    H15D C15A H15F . . 109.5 ?
    H15E C15A H15F . . 109.5 ?
    C3A C16A H16D . . 109.5 ?
    C3A C16A H16E . . 109.5 ?
    H16D C16A H16E . . 109.5 ?
    C3A C16A H16F . . 109.5 ?
    H16D C16A H16F . . 109.5 ?
    H16E C16A H16F . . 109.5 ?
    C6A C17A H17D . . 109.5 ?
    C6A C17A H17E . . 109.5 ?
    H17D C17A H17E . . 109.5 ?
    C6A C17A H17F . . 109.5 ?
    H17D C17A H17F . . 109.5 ?
    H17E C17A H17F . . 109.5 ?
    C6A C18A H18D . . 109.5 ?
    C6A C18A H18E . . 109.5 ?
    H18D C18A H18E . . 109.5 ?
    C6A C18A H18F . . 109.5 ?
    H18D C18A H18F . . 109.5 ?
    H18E C18A H18F . . 109.5 ?
    C24A C19A C20A . . 118.2(4) ?
    C24A C19A C9A . . 119.6(4) ?
    C20A C19A C9A . . 122.1(4) ?
    O27A C22A C23A . . 125.6(5) ?
    O27A C22A C21A . . 117.0(5) ?
    C23A C22A C21A . . 117.4(5) ?
    C21A O25A C26A . . 119.4(6) ?
    C21A C20A C19A . . 122.0(5) ?
    C21A C20A H20B . . 119.0 ?
    C19A C20A H20B . . 119.0 ?
    C20A C21A O25A . . 124.8(5) ?
    C20A C21A C22A . . 120.6(5) ?
    O25A C21A C22A . . 114.6(5) ?
    C22A C23A C24A . . 122.0(5) ?
    C22A C23A H23B . . 119.0 ?
    C24A C23A H23B . . 119.0 ?
    C19A C24A C23A . . 119.8(5) ?
    C19A C24A H24B . . 120.1 ?
    C23A C24A H24B . . 120.1 ?
    C21C O25C C26C . . 119.3(6) ?
    C21C C20C H20C . . 119.0 ?
    C20C C21C O25C . . 124.7(5) ?
    C24C C23C H23C . . 119.1 ?
    C23C C24C H24C . . 120.1 ?
    O25C C26C H26G . . 109.5 ?
    O25C C26C H26H . . 109.5 ?
    H26G C26C H26H . . 109.5 ?
    O25C C26C H26I . . 109.5 ?
    H26G C26C H26I . . 109.5 ?
    H26H C26C H26I . . 109.5 ?
    O27A C28A H28D . . 109.5 ?
    O27A C28A H28E . . 109.5 ?
    H28D C28A H28E . . 109.5 ?
    O27A C28A H28F . . 109.5 ?
    H28D C28A H28F . . 109.5 ?
    H28E C28A H28F . . 109.5 ?
    C21B O25B C26B . . 116.7(4) ?
    C22B O27B C28B . . 117.0(4) ?
    C11B N12B C13B . . 121.8(3) ?
    C11B N12B H12B . . 119.1 ?
    C13B N12B H12B . . 119.1 ?
    O1B C1B C10B . . 120.7(4) ?
    O1B C1B C2B . . 121.0(5) ?
    C10B C1B C2B . . 118.2(4) ?
    C1B C2B C3B . . 113.8(4) ?
    C1B C2B H2BA . . 108.8 ?
    C3B C2B H2BA . . 108.8 ?
    C1B C2B H2BB . . 108.8 ?
    C3B C2B H2BB . . 108.8 ?
    H2BA C2B H2BB . . 107.7 ?
    C2B C3B C4B . . 109.0(4) ?
    C2B C3B C16B . . 110.0(4) ?
    C4B C3B C16B . . 109.9(4) ?
    C2B C3B C15B . . 108.5(4) ?
    C4B C3B C15B . . 110.8(4) ?
    C16B C3B C15B . . 108.7(4) ?
    C11B C4B C3B . . 112.5(4) ?
    C11B C4B H4BA . . 109.1 ?
    C3B C4B H4BA . . 109.1 ?
    C11B C4B H4BB . . 109.1 ?
    C3B C4B H4BB . . 109.1 ?
    H4BA C4B H4BB . . 107.8 ?
    C13B C5B C6B . . 114.1(4) ?
    C13B C5B H5BA . . 108.7 ?
    C6B C5B H5BA . . 108.7 ?
    C13B C5B H5BB . . 108.7 ?
    C6B C5B H5BB . . 108.7 ?
    H5BA C5B H5BB . . 107.6 ?
    C18B C6B C17B . . 110.3(4) ?
    C18B C6B C7B . . 110.3(4) ?
    C17B C6B C7B . . 108.8(4) ?
    C18B C6B C5B . . 109.5(4) ?
    C17B C6B C5B . . 111.2(4) ?
    C7B C6B C5B . . 106.6(4) ?
    C8B C7B C6B . . 114.6(4) ?
    C8B C7B H7BA . . 108.6 ?
    C6B C7B H7BA . . 108.6 ?
    C8B C7B H7BB . . 108.6 ?
    C6B C7B H7BB . . 108.6 ?
    H7BA C7B H7BB . . 107.6 ?
    O8B C8B C14B . . 120.5(5) ?
    O8B C8B C7B . . 121.4(4) ?
    C14B C8B C7B . . 118.1(4) ?
    C14B C9B C19B . . 113.1(4) ?
    C14B C9B C10B . . 109.9(3) ?
    C19B C9B C10B . . 110.4(4) ?
    C14B C9B H9BA . . 107.8 ?
    C19B C9B H9BA . . 107.8 ?
    C10B C9B H9BA . . 107.8 ?
    C11B C10B C1B . . 119.6(4) ?
    C11B C10B C9B . . 120.8(4) ?
    C1B C10B C9B . . 119.6(4) ?
    C10B C11B N12B . . 120.4(4) ?
    C10B C11B C4B . . 124.5(4) ?
    N12B C11B C4B . . 115.1(3) ?
    C14B C13B N12B . . 119.5(4) ?
    C14B C13B C5B . . 124.5(4) ?
    N12B C13B C5B . . 115.9(3) ?
    C13B C14B C8B . . 118.9(4) ?
    C13B C14B C9B . . 122.0(4) ?
    C8B C14B C9B . . 119.0(4) ?
    C3B C15B H15A . . 109.5 ?
    C3B C15B H15B . . 109.5 ?
    H15A C15B H15B . . 109.5 ?
    C3B C15B H15C . . 109.5 ?
    H15A C15B H15C . . 109.5 ?
    H15B C15B H15C . . 109.5 ?
    C3B C16B H16A . . 109.5 ?
    C3B C16B H16B . . 109.5 ?
    H16A C16B H16B . . 109.5 ?
    C3B C16B H16C . . 109.5 ?
    H16A C16B H16C . . 109.5 ?
    H16B C16B H16C . . 109.5 ?
    C6B C17B H17A . . 109.5 ?
    C6B C17B H17B . . 109.5 ?
    H17A C17B H17B . . 109.5 ?
    C6B C17B H17C . . 109.5 ?
    H17A C17B H17C . . 109.5 ?
    H17B C17B H17C . . 109.5 ?
    C6B C18B H18A . . 109.5 ?
    C6B C18B H18B . . 109.5 ?
    H18A C18B H18B . . 109.5 ?
    C6B C18B H18C . . 109.5 ?
    H18A C18B H18C . . 109.5 ?
    H18B C18B H18C . . 109.5 ?
    C24B C19B C20B . . 117.4(4) ?
    C24B C19B C9B . . 122.9(4) ?
    C20B C19B C9B . . 119.7(4) ?
    C21B C20B C19B . . 122.1(4) ?
    C21B C20B H20A . . 119.0 ?
    C19B C20B H20A . . 119.0 ?
    C20B C21B O25B . . 125.0(4) ?
    C20B C21B C22B . . 119.7(4) ?
    O25B C21B C22B . . 115.2(4) ?
    C23B C22B O27B . . 124.5(4) ?
    C23B C22B C21B . . 118.5(5) ?
    O27B C22B C21B . . 117.1(4) ?
    C22B C23B C24B . . 121.2(4) ?
    C22B C23B H23A . . 119.4 ?
    C24B C23B H23A . . 119.4 ?
    C19B C24B C23B . . 121.2(4) ?
    C19B C24B H24A . . 119.4 ?
    C23B C24B H24A . . 119.4 ?
    O25B C26B H26A . . 109.5 ?
    O25B C26B H26B . . 109.5 ?
    H26A C26B H26B . . 109.5 ?
    O25B C26B H26C . . 109.5 ?
    H26A C26B H26C . . 109.5 ?
    H26B C26B H26C . . 109.5 ?
    O27B C28B H28A . . 109.5 ?
    O27B C28B H28B . . 109.5 ?
    H28A C28B H28B . . 109.5 ?
    O27B C28B H28C . . 109.5 ?
    H28A C28B H28C . . 109.5 ?
    H28B C28B H28C . . 109.5 ?
loop_
    _geom_torsion_atom_site_label_1
    _geom_torsion_atom_site_label_2
    _geom_torsion_atom_site_label_3
    _geom_torsion_atom_site_label_4
    _geom_torsion_site_symmetry_1
    _geom_torsion_site_symmetry_2
    _geom_torsion_site_symmetry_3
    _geom_torsion_site_symmetry_4
    _geom_torsion
    _geom_torsion_publ_flag
    O1A C1A C2A C3A . . . . 148.7(4) ?
    C10A C1A C2A C3A . . . . -33.4(6) ?
    C1A C2A C3A C4A . . . . 54.9(5) ?
    C1A C2A C3A C16A . . . . 173.6(4) ?
    C1A C2A C3A C15A . . . . -65.9(5) ?
    C16A C3A C4A C11A . . . . -167.4(4) ?
    C15A C3A C4A C11A . . . . 72.0(5) ?
    C2A C3A C4A C11A . . . . -48.1(5) ?
    C13A C5A C6A C7A . . . . 49.7(5) ?
    C13A C5A C6A C17A . . . . -71.2(4) ?
    C13A C5A C6A C18A . . . . 167.8(4) ?
    C5A C6A C7A C8A . . . . -53.4(5) ?
    C17A C6A C7A C8A . . . . 67.5(5) ?
    C18A C6A C7A C8A . . . . -171.5(4) ?
    C6A C7A C8A O8A . . . . -156.3(4) ?
    C6A C7A C8A C14A . . . . 28.0(6) ?
    O1A C1A C10A C11A . . . . -179.4(4) ?
    C2A C1A C10A C11A . . . . 2.7(6) ?
    O1A C1A C10A C9A . . . . -0.3(7) ?
    C2A C1A C10A C9A . . . . -178.2(4) ?
    C19A C9A C10A C11A . . . . 100.3(4) ?
    C14A C9A C10A C11A . . . . -23.3(6) ?
    C19A C9A C10A C1A . . . . -78.8(5) ?
    C14A C9A C10A C1A . . . . 157.7(4) ?
    C1A C10A C11A N12A . . . . -174.4(4) ?
    C9A C10A C11A N12A . . . . 6.6(6) ?
    C1A C10A C11A C4A . . . . 3.5(7) ?
    C9A C10A C11A C4A . . . . -175.6(4) ?
    C13A N12A C11A C10A . . . . 12.7(7) ?
    C13A N12A C11A C4A . . . . -165.4(4) ?
    C3A C4A C11A C10A . . . . 21.3(6) ?
    C3A C4A C11A N12A . . . . -160.8(4) ?
    C11A N12A C13A C14A . . . . -11.7(7) ?
    C11A N12A C13A C5A . . . . 165.7(4) ?
    C6A C5A C13A C14A . . . . -22.1(6) ?
    C6A C5A C13A N12A . . . . 160.6(4) ?
    N12A C13A C14A C8A . . . . 171.2(4) ?
    C5A C13A C14A C8A . . . . -6.0(6) ?
    N12A C13A C14A C9A . . . . -8.4(6) ?
    C5A C13A C14A C9A . . . . 174.4(4) ?
    O8A C8A C14A C13A . . . . -172.4(4) ?
    C7A C8A C14A C13A . . . . 3.2(6) ?
    O8A C8A C14A C9A . . . . 7.2(6) ?
    C7A C8A C14A C9A . . . . -177.2(4) ?
    C19A C9A C14A C13A . . . . -100.0(4) ?
    C10A C9A C14A C13A . . . . 24.1(5) ?
    C19A C9A C14A C8A . . . . 80.4(5) ?
    C10A C9A C14A C8A . . . . -155.5(4) ?
    C14A C9A C19A C24A . . . . -100.4(6) ?
    C10A C9A C19A C24A . . . . 137.1(6) ?
    C14A C9A C19A C20A . . . . 77.3(6) ?
    C10A C9A C19A C20A . . . . -45.1(6) ?
    C28A O27A C22A C23A . . . . -16.7(7) ?
    C28A O27A C22A C21A . . . . 162.8(6) ?
    C24A C19A C20A C21A . . . . 0.00(10) ?
    C9A C19A C20A C21A . . . . -177.8(3) ?
    C19A C20A C21A O25A . . . . 180.00(6) ?
    C19A C20A C21A C22A . . . . 0.00(11) ?
    C26A O25A C21A C20A . . . . -0.4(17) ?
    C26A O25A C21A C22A . . . . 179.6(17) ?
    O27A C22A C21A C20A . . . . -179.5(4) ?
    C23A C22A C21A C20A . . . . 0.00(9) ?
    O27A C22A C21A O25A . . . . 0.5(4) ?
    C23A C22A C21A O25A . . . . 180.00(5) ?
    O27A C22A C23A C24A . . . . 179.5(4) ?
    C21A C22A C23A C24A . . . . 0.00(9) ?
    C20A C19A C24A C23A . . . . 0.00(9) ?
    C9A C19A C24A C23A . . . . 177.8(3) ?
    C22A C23A C24A C19A . . . . 0.00(11) ?
    C26C O25C C21C C20C . . . . 20(4) ?
    O1B C1B C2B C3B . . . . 151.5(5) ?
    C10B C1B C2B C3B . . . . -31.4(6) ?
    C1B C2B C3B C4B . . . . 53.3(6) ?
    C1B C2B C3B C16B . . . . 173.8(4) ?
    C1B C2B C3B C15B . . . . -67.4(6) ?
    C2B C3B C4B C11B . . . . -46.6(5) ?
    C16B C3B C4B C11B . . . . -167.2(4) ?
    C15B C3B C4B C11B . . . . 72.6(5) ?
    C13B C5B C6B C18B . . . . 166.2(5) ?
    C13B C5B C6B C17B . . . . -71.7(5) ?
    C13B C5B C6B C7B . . . . 46.8(6) ?
    C18B C6B C7B C8B . . . . -172.3(4) ?
    C17B C6B C7B C8B . . . . 66.5(5) ?
    C5B C6B C7B C8B . . . . -53.5(5) ?
    C6B C7B C8B O8B . . . . -146.9(4) ?
    C6B C7B C8B C14B . . . . 35.2(6) ?
    O1B C1B C10B C11B . . . . 178.2(4) ?
    C2B C1B C10B C11B . . . . 1.1(7) ?
    O1B C1B C10B C9B . . . . -3.2(7) ?
    C2B C1B C10B C9B . . . . 179.7(4) ?
    C14B C9B C10B C11B . . . . -24.2(5) ?
    C19B C9B C10B C11B . . . . 101.1(5) ?
    C14B C9B C10B C1B . . . . 157.2(4) ?
    C19B C9B C10B C1B . . . . -77.5(5) ?
    C1B C10B C11B N12B . . . . -172.4(4) ?
    C9B C10B C11B N12B . . . . 9.0(6) ?
    C1B C10B C11B C4B . . . . 5.0(7) ?
    C9B C10B C11B C4B . . . . -173.7(4) ?
    C13B N12B C11B C10B . . . . 10.4(7) ?
    C13B N12B C11B C4B . . . . -167.2(4) ?
    C3B C4B C11B C10B . . . . 19.3(6) ?
    C3B C4B C11B N12B . . . . -163.2(4) ?
    C11B N12B C13B C14B . . . . -11.4(7) ?
    C11B N12B C13B C5B . . . . 164.6(4) ?
    C6B C5B C13B C14B . . . . -23.1(7) ?
    C6B C5B C13B N12B . . . . 161.2(4) ?
    N12B C13B C14B C8B . . . . 176.4(4) ?
    C5B C13B C14B C8B . . . . 0.8(7) ?
    N12B C13B C14B C9B . . . . -7.3(6) ?
    C5B C13B C14B C9B . . . . 177.0(4) ?
    O8B C8B C14B C13B . . . . 175.3(4) ?
    C7B C8B C14B C13B . . . . -6.7(6) ?
    O8B C8B C14B C9B . . . . -1.0(6) ?
    C7B C8B C14B C9B . . . . 176.9(4) ?
    C19B C9B C14B C13B . . . . -100.3(4) ?
    C10B C9B C14B C13B . . . . 23.5(6) ?
    C19B C9B C14B C8B . . . . 75.9(5) ?
    C10B C9B C14B C8B . . . . -160.3(4) ?
    C14B C9B C19B C24B . . . . -128.4(5) ?
    C10B C9B C19B C24B . . . . 108.1(5) ?
    C14B C9B C19B C20B . . . . 49.7(5) ?
    C10B C9B C19B C20B . . . . -73.9(5) ?
    C24B C19B C20B C21B . . . . -1.9(7) ?
    C9B C19B C20B C21B . . . . 180.0(4) ?
    C19B C20B C21B O25B . . . . 179.1(5) ?
    C19B C20B C21B C22B . . . . 1.8(8) ?
    C26B O25B C21B C20B . . . . -7.2(7) ?
    C26B O25B C21B C22B . . . . 170.1(5) ?
    C28B O27B C22B C23B . . . . 15.7(8) ?
    C28B O27B C22B C21B . . . . -165.6(5) ?
    C20B C21B C22B C23B . . . . -1.7(8) ?
    O25B C21B C22B C23B . . . . -179.2(5) ?
    C20B C21B C22B O27B . . . . 179.5(4) ?
    O25B C21B C22B O27B . . . . 2.0(7) ?
    O27B C22B C23B C24B . . . . -179.5(5) ?
    C21B C22B C23B C24B . . . . 1.7(9) ?
    C20B C19B C24B C23B . . . . 1.9(8) ?
    C9B C19B C24B C23B . . . . 180.0(5) ?
    C22B C23B C24B C19B . . . . -1.9(10) ?
loop_
    _geom_hbond_atom_site_label_D
    _geom_hbond_atom_site_label_H
    _geom_hbond_atom_site_label_A
    _geom_hbond_site_symmetry_A
    _geom_hbond_distance_DH
    _geom_hbond_distance_HA
    _geom_hbond_distance_DA
    _geom_hbond_angle_DHA
    _geom_hbond_publ_flag
    N12A H12A O1A 4_465 0.86 2.07 2.846(4) 150 yes
    N12B H12B O8B 4_555 0.86 2.05 2.885(4) 165 yes
    C2A H2AA O1B 4_555 0.97 2.45 3.400(6) 166 yes
    C16A H16D O25A 3_554 0.96 2.61 3.477(12) 150 yes
    C7A H7AB O27B 2_565 0.97 2.47 3.432(6) 169 yes
    C7B H7BB O8A 4_465 0.97 2.57 3.507(5) 162 yes
_iucr_refine_instructions_details
;
TITL I         P c a 21     R = 0.06
CELL  0.71073  14.1607  15.3126  21.1196   90.000   90.000   90.000
ZERR     8.00   0.0006   0.0010   0.0014    0.000    0.000    0.000
LATT  -1
SYMM  - X, - Y, 1/2 + Z
SYMM  1/2 - X,   Y, 1/2 + Z
SYMM  1/2 + X, - Y,   Z
SFAC  C    H    N    O
UNIT  200  248  8    32
MERG   2
TWIN
FLAT 0.005 C19A > C24A O25A
EXYZ C19A C19C
EXYZ C22A C22C
EADP C19A C19C
EADP C22A C22C
DELU 0.005 C19A > C24A
DELU 0.005 C19C > C24C
EADP C24A C24C
FMAP   2
PLAN   20
ACTA
BOND   $H
CONF
L.S.   5
TEMP    20.00
WGHT    0.037700
BASF   0.35157
FVAR       0.99938   0.65315
O1A   4    0.415751    0.522958    0.620712    11.00000    0.02242    0.06219 =
         0.07985    0.01132    0.00271    0.00211
O8A   4    0.266446    0.781282    0.734914    11.00000    0.04907    0.04745 =
         0.10328   -0.01000    0.00548   -0.02040
O27A  4    0.414508    0.470412    0.929590    11.00000    0.05622    0.09270 =
         0.05554    0.00768   -0.02076   -0.01143
N12A  3    0.092261    0.538092    0.667564    11.00000    0.02177    0.04494 =
         0.07560   -0.02011    0.00278   -0.00297
AFIX  43
H12A  2    0.038784    0.511474    0.667412    11.00000   -1.20000
AFIX   0
C1A   1    0.334785    0.496544    0.612919    11.00000    0.03547    0.03796 =
         0.05485    0.00781    0.00076    0.00474
C2A   1    0.314066    0.428041    0.564301    11.00000    0.03970    0.05461 =
         0.07055   -0.00545    0.01239    0.00545
AFIX  23
H2AA  2    0.370156    0.392671    0.558184    11.00000   -1.20000
H2AB  2    0.299960    0.456484    0.524367    11.00000   -1.20000
AFIX   0
C3A   1    0.231530    0.368060    0.581823    11.00000    0.04190    0.04295 =
         0.05247   -0.00506    0.00275    0.00953
C4A   1    0.146484    0.426042    0.595207    11.00000    0.02954    0.04551 =
         0.05934   -0.01344   -0.00484    0.00293
AFIX  23
H4AA  2    0.122787    0.449124    0.555497    11.00000   -1.20000
H4AB  2    0.096862    0.390909    0.614011    11.00000   -1.20000
AFIX   0
C5A   1    0.007533    0.661078    0.712574    11.00000    0.03637    0.04695 =
         0.05028   -0.01492   -0.00231    0.00375
AFIX  23
H5AA  2   -0.036906    0.617267    0.727155    11.00000   -1.20000
H5AB  2   -0.018183    0.687401    0.674523    11.00000   -1.20000
AFIX   0
C6A   1    0.018298    0.731245    0.763447    11.00000    0.04143    0.03932 =
         0.04300   -0.00294   -0.00067    0.00160
C7A   1    0.099401    0.790486    0.744413    11.00000    0.04860    0.03707 =
         0.05385    0.00410   -0.00230   -0.00110
AFIX  23
H7AA  2    0.080981    0.823158    0.707053    11.00000   -1.20000
H7AB  2    0.110437    0.832158    0.778204    11.00000   -1.20000
AFIX   0
C8A   1    0.190739    0.743109    0.730563    11.00000    0.04626    0.04227 =
         0.04310    0.00368   -0.00331   -0.00830
C9A   1    0.275240    0.603476    0.696525    11.00000    0.02393    0.03671 =
         0.06133    0.00304   -0.00483   -0.00444
AFIX  13
H9AA  2    0.322062    0.643611    0.678615    11.00000   -1.20000
AFIX   0
C10A  1    0.256526    0.531901    0.648232    11.00000    0.02302    0.03403 =
         0.05370    0.00164   -0.00261    0.00093
C11A  1    0.168797    0.499967    0.638314    11.00000    0.03156    0.03995 =
         0.03391   -0.00518   -0.00452    0.00542
C13A  1    0.099687    0.617726    0.696944    11.00000    0.02800    0.04057 =
         0.04592   -0.00463    0.00144   -0.00037
C14A  1    0.184720    0.654295    0.707964    11.00000    0.02766    0.03650 =
         0.04540   -0.00754   -0.00250   -0.00370
C15A  1    0.257387    0.313434    0.640012    11.00000    0.05615    0.05329 =
         0.09602    0.02093   -0.01003   -0.00129
AFIX 137
H15D  2    0.203291    0.280499    0.653442    11.00000   -1.50000
H15E  2    0.277262    0.351388    0.673648    11.00000   -1.50000
H15F  2    0.307822    0.274163    0.629433    11.00000   -1.50000
AFIX   0
C16A  1    0.208399    0.307416    0.526687    11.00000    0.07233    0.05812 =
         0.08407   -0.02096    0.00269    0.01691
AFIX 137
H16D  2    0.191973    0.341569    0.490194    11.00000   -1.50000
H16E  2    0.156207    0.270569    0.537993    11.00000   -1.50000
H16F  2    0.262455    0.271933    0.517165    11.00000   -1.50000
AFIX   0
C17A  1    0.037937    0.689519    0.827955    11.00000    0.06829    0.06036 =
         0.05220    0.00392    0.00189    0.00501
AFIX 137
H17D  2    0.090848    0.650614    0.824503    11.00000   -1.50000
H17E  2   -0.016657    0.657406    0.841527    11.00000   -1.50000
H17F  2    0.051940    0.734359    0.858304    11.00000   -1.50000
AFIX   0
C18A  1   -0.072863    0.785445    0.766260    11.00000    0.05496    0.05154 =
         0.06961   -0.01712    0.00323    0.01459
AFIX 137
H18D  2   -0.086588    0.808450    0.724989    11.00000   -1.50000
H18E  2   -0.064852    0.832742    0.795609    11.00000   -1.50000
H18F  2   -0.124131    0.749023    0.779940    11.00000   -1.50000
AFIX   0
PART    1
C19A  1    0.314576    0.567256    0.758016    11.00000    0.02852    0.03942 =
         0.05274   -0.00391   -0.01200   -0.00239
C22A  1    0.384820    0.505368    0.874016    11.00000    0.03652    0.06157 =
         0.05021   -0.00019   -0.01087   -0.00136
O25A  4    0.275735    0.391333    0.874071    21.00000    0.06805    0.09305 =
         0.05974    0.02001   -0.01102   -0.03556
C20A  1    0.276562    0.493556    0.787154    21.00000    0.03268    0.05097 =
         0.04621   -0.00970   -0.00420   -0.01586
AFIX  43
H20B  2    0.226856    0.464418    0.767609    21.00000   -1.20000
AFIX   0
C21A  1    0.309853    0.463044    0.843141    21.00000    0.03347    0.05569 =
         0.04560    0.00084    0.00666   -0.00585
C23A  1    0.422381    0.578279    0.845148    21.00000    0.05032    0.06262 =
         0.08115    0.00752   -0.03614   -0.01168
AFIX  43
H23B  2    0.472088    0.607454    0.864663    21.00000   -1.20000
AFIX   0
C24A  1    0.388101    0.609568    0.787608    21.00000    0.04061    0.04614 =
         0.07793    0.01062   -0.02656   -0.01242
AFIX  43
H24B  2    0.414840    0.658922    0.769247    21.00000   -1.20000
AFIX   0
C26A  1    0.201568    0.345171    0.848048    21.00000    0.05473    0.07064 =
         0.10808   -0.00508    0.00494   -0.01612
AFIX 137
H26D  2    0.177720    0.304352    0.878620    21.00000   -1.50000
H26E  2    0.223143    0.314131    0.811300    21.00000   -1.50000
H26F  2    0.152251    0.384920    0.836124    21.00000   -1.50000
AFIX   0
PART    2
SAME 0.002 C19A > C26A
C19C  1    0.314576    0.567256    0.758016    10.00000    0.02852    0.03942 =
         0.05274   -0.00391   -0.01200   -0.00239
C22C  1    0.384820    0.505368    0.874016    10.00000    0.03652    0.06157 =
         0.05021   -0.00019   -0.01087   -0.00136
O25C  4    0.250466    0.419845    0.888924   -21.00000    0.09329    0.12711 =
         0.05594    0.02753   -0.01139   -0.05693
C20C  1    0.262977    0.509203    0.795246   -21.00000    0.02734    0.04574 =
         0.05637    0.00619   -0.01049    0.00414
AFIX  43
H20C  2    0.204565    0.489845    0.780818   -21.00000   -1.20000
AFIX   0
C21C  1    0.295350    0.480077    0.851878   -21.00000    0.04802    0.08024 =
         0.03909    0.00369   -0.00983   -0.02237
C23C  1    0.433615    0.566162    0.838639   -21.00000    0.02946    0.07673 =
         0.08083    0.02033   -0.02181   -0.00312
AFIX  43
H23C  2    0.489077    0.589784    0.854852   -21.00000   -1.20000
AFIX   0
C24C  1    0.402108    0.593182    0.779257   -21.00000    0.04061    0.04614 =
         0.07793    0.01062   -0.02656   -0.01242
AFIX  43
H24C  2    0.440057    0.628574    0.754094   -21.00000   -1.20000
AFIX   0
C26C  1    0.184282    0.365099    0.861978   -21.00000    0.05358    0.10679 =
         0.08297    0.02323    0.00095   -0.05160
AFIX 137
H26G  2    0.158736    0.327221    0.893894   -21.00000   -1.50000
H26H  2    0.213701    0.330677    0.829509   -21.00000   -1.50000
H26I  2    0.134375    0.399320    0.843790   -21.00000   -1.50000
AFIX   0
PART    0
C28A  1    0.505106    0.496346    0.952215    11.00000    0.04762    0.10278 =
         0.06565   -0.00477   -0.03043    0.00401
AFIX 137
H28D  2    0.520018    0.464205    0.989939    11.00000   -1.50000
H28E  2    0.504494    0.557702    0.961547    11.00000   -1.50000
H28F  2    0.551822    0.484598    0.920394    11.00000   -1.50000
AFIX   0
O1B   4   -0.012060   -0.285310    0.524135    11.00000    0.06297    0.05017 =
         0.12996   -0.00317   -0.00207   -0.02358
O8B   4   -0.166219   -0.034366    0.645590    11.00000    0.02379    0.06575 =
         0.13063    0.01830    0.00399    0.00061
O25B  4   -0.001190    0.105753    0.404683    11.00000    0.07999    0.08006 =
         0.06966    0.03144   -0.02724   -0.04573
O27B  4   -0.148919    0.042947    0.347953    11.00000    0.05205    0.07391 =
         0.05530    0.01524   -0.01957   -0.01096
N12B  3    0.160414   -0.052391    0.611002    11.00000    0.02125    0.05417 =
         0.06190   -0.00356   -0.00058   -0.00309
AFIX  43
H12B  2    0.214104   -0.026464    0.613970    11.00000   -1.20000
AFIX   0
C1B   1    0.064824   -0.251144    0.535815    11.00000    0.06028    0.04291 =
         0.05921    0.00748    0.00223   -0.01346
C2B   1    0.156156   -0.299635    0.524334    11.00000    0.06034    0.04447 =
         0.07182    0.00676    0.00802    0.00769
AFIX  23
H2BA  2    0.147233   -0.339759    0.489301    11.00000   -1.20000
H2BB  2    0.171021   -0.334007    0.561605    11.00000   -1.20000
AFIX   0
C3B   1    0.239681   -0.240223    0.509496    11.00000    0.04670    0.05222 =
         0.05293    0.00473    0.00914   -0.00087
C4B   1    0.248309   -0.171265    0.561715    11.00000    0.03735    0.05541 =
         0.05773    0.00464    0.01043    0.00443
AFIX  23
H4BA  2    0.274156   -0.198324    0.599454    11.00000   -1.20000
H4BB  2    0.292016   -0.126252    0.548096    11.00000   -1.20000
AFIX   0
C5B   1    0.102044    0.053247    0.686793    11.00000    0.03874    0.06205 =
         0.05842   -0.00641   -0.00615    0.00953
AFIX  23
H5BA  2    0.153565    0.089195    0.671406    11.00000   -1.20000
H5BB  2    0.122759    0.025795    0.725786    11.00000   -1.20000
AFIX   0
C6B   1    0.017409    0.112277    0.701417    11.00000    0.03580    0.05777 =
         0.06644   -0.00142    0.00416    0.01027
C7B   1   -0.067318    0.051909    0.711895    11.00000    0.04944    0.05541 =
         0.08189    0.01242    0.01718    0.01262
AFIX  23
H7BA  2   -0.057359    0.019299    0.750701    11.00000   -1.20000
H7BB  2   -0.123294    0.087538    0.717684    11.00000   -1.20000
AFIX   0
C8B   1   -0.085166   -0.011045    0.659520    11.00000    0.02833    0.04959 =
         0.06933    0.02127    0.00397    0.00648
C9B   1   -0.020757   -0.113812    0.575762    11.00000    0.02492    0.03822 =
         0.06395    0.01663   -0.00107   -0.00888
AFIX  13
H9BA  2   -0.068331   -0.155030    0.591337    11.00000   -1.20000
AFIX   0
C10B  1    0.069755   -0.164637    0.563839    11.00000    0.03184    0.04151 =
         0.04690    0.01277    0.00069   -0.00530
C11B  1    0.154616   -0.129652    0.577766    11.00000    0.03534    0.03984 =
         0.04444    0.00011    0.00002   -0.00103
C13B  1    0.082355   -0.015424    0.639692    11.00000    0.02576    0.04256 =
         0.05367    0.00495    0.00089    0.00711
C14B  1   -0.004631   -0.046896    0.626420    11.00000    0.02419    0.04208 =
         0.05553    0.01372   -0.00090    0.00561
C15B  1    0.222451   -0.196933    0.444847    11.00000    0.09815    0.07887 =
         0.06129    0.01234    0.01800   -0.00779
AFIX 137
H15A  2    0.219015   -0.241084    0.412657    11.00000   -1.50000
H15B  2    0.273440   -0.157681    0.435495    11.00000   -1.50000
H15C  2    0.164138   -0.164998    0.446016    11.00000   -1.50000
AFIX   0
C16B  1    0.330689   -0.294089    0.505851    11.00000    0.06286    0.08354 =
         0.09956   -0.00790    0.02073    0.01998
AFIX 137
H16A  2    0.344676   -0.317969    0.546820    11.00000   -1.50000
H16B  2    0.381823   -0.257298    0.492465    11.00000   -1.50000
H16C  2    0.322596   -0.340753    0.475984    11.00000   -1.50000
AFIX   0
C17B  1   -0.004160    0.173257    0.645909    11.00000    0.05157    0.04819 =
         0.10176    0.01837    0.00109   -0.00176
AFIX 137
H17A  2   -0.060787    0.205536    0.654674    11.00000   -1.50000
H17B  2   -0.012694    0.139404    0.608081    11.00000   -1.50000
H17C  2    0.047465    0.213104    0.640134    11.00000   -1.50000
AFIX   0
C18B  1    0.037596    0.165222    0.761250    11.00000    0.08285    0.08226 =
         0.08890   -0.03059    0.00164    0.01910
AFIX 137
H18A  2   -0.016156    0.200916    0.771124    11.00000   -1.50000
H18B  2    0.091684    0.201802    0.754355    11.00000   -1.50000
H18C  2    0.049939    0.126204    0.795853    11.00000   -1.50000
AFIX   0
C19B  1   -0.057319   -0.074800    0.514525    11.00000    0.03026    0.04205 =
         0.06211    0.01162   -0.00451   -0.00892
C20B  1   -0.011965   -0.003500    0.488207    11.00000    0.03279    0.04654 =
         0.04776    0.01206   -0.01185   -0.00962
AFIX  43
H20A  2    0.040584    0.019550    0.508661    11.00000   -1.20000
AFIX   0
C21B  1   -0.042099    0.034297    0.432841    11.00000    0.04067    0.04864 =
         0.05043    0.00986   -0.00574   -0.01074
C22B  1   -0.121880    0.002255    0.402669    11.00000    0.05005    0.05586 =
         0.05055    0.00923   -0.01873   -0.00952
C23B  1   -0.166542   -0.067447    0.428244    11.00000    0.06484    0.08754 =
         0.09651    0.03643   -0.04839   -0.03914
AFIX  43
H23A  2   -0.219128   -0.090642    0.407921    11.00000   -1.20000
AFIX   0
C24B  1   -0.135124   -0.105072    0.484492    11.00000    0.06568    0.07169 =
         0.09308    0.04412   -0.03694   -0.03922
AFIX  43
H24A  2   -0.168227   -0.151843    0.501711    11.00000   -1.20000
AFIX   0
C26B  1    0.070814    0.148704    0.439360    11.00000    0.06951    0.08744 =
         0.09129    0.03538   -0.02929   -0.05399
AFIX 137
H26A  2    0.092718    0.198409    0.415871    11.00000   -1.50000
H26B  2    0.122383    0.109148    0.446298    11.00000   -1.50000
H26C  2    0.046117    0.167649    0.479401    11.00000   -1.50000
AFIX   0
C28B  1   -0.242652    0.024353    0.324730    11.00000    0.05176    0.08621 =
         0.06164    0.00612   -0.02140   -0.00389
AFIX 137
H28A  2   -0.255734    0.060522    0.288652    11.00000   -1.50000
H28B  2   -0.287983    0.036152    0.357428    11.00000   -1.50000
H28C  2   -0.246581   -0.035982    0.312663    11.00000   -1.50000
HKLF 4
END
;
data_New_Global_Publ_Block
_journal_date_recd_electronic     2013-01-08
_journal_date_accepted     2013-01-23
_journal_name_full     'Acta Crystallographica, Section E'
_journal_year     2013
_journal_volume     69
_journal_issue      2
_journal_page_first     o297
_journal_page_last     o298
_journal_paper_category     QO
_journal_paper_doi     10.1107/S1600536813002250
_journal_coeditor_code     LH5574
_publ_contact_author_name     'Rajni Kant'
_publ_contact_author_address
;
Post-Graduate Department of Physics & Electronics,
University of Jammu,
Jammu Tawi - 180 006,
India
;
_publ_contact_author_email     'rkvk.paper11@gmail.com'
_publ_contact_author_fax     '+911912432051'
_publ_contact_author_phone     '+919419194375'
_publ_section_title
;\
9-(3,4-Dimethoxyphenyl)-3,3,6,6-tetramethyl-1,2,3,4,5,6,7,8,9,10-\
decahydroacridine-1,8-dione
;
loop_
    _publ_author_name
    _publ_author_footnote
    _publ_author_address
    'Rajni Kant' .
;
X-ray Crystallography Laboratory,
Post-Graduate Department of Physics & Electronics,
University of Jammu, Jammu Tawi 180 006, India
;
    'Gupta, Vivek K.' .
;
X-ray Crystallography Laboratory,
Post-Graduate Department of Physics & Electronics,
University of Jammu, Jammu Tawi 180 006, India
;
    'Kapoor, Kamini' .
;
X-ray Crystallography Laboratory,
Post-Graduate Department of Physics & Electronics,
University of Jammu, Jammu Tawi 180 006, India
;
    'Patil, D. R. ' .
;
Department of Chemistry, Shivaji University, Kolhapur, 416 004 (MS), India
;
    'Chandam, D. R.' .
;
Department of Chemistry, Shivaji University, Kolhapur, 416 004 (MS), India
;
    ' Deshmukh, Madhukar B.' .
;
Department of Chemistry, Shivaji University, Kolhapur, 416 004 (MS), India
;
_publ_section_synopsis     .
