# Supplementary material for: 9-(3,4-Dimeth­oxy­phen­yl)-3,3,6,6-tetra­methyl-1,2,3,4,5,6,7,8,9,10-deca­hydro­acridine-1,8-dione
Source: Acta Crystallogr Sect E Struct Rep Online. 2013 Jan 26;69(Pt 2):o297–8. doi: 10.1107/S1600536813002250 (PMC3569818; doi:10.1107/S1600536813002250)
Supplement: Supplementary file 2 [file e-69-0o297-Isup2.hkl]

#
# h,k,l, Fc-squared, Fo-squared, sigma(Fo-squared) and status flag
#
data_I
_shelx_title ' I         P c a 21     R = 0.06'
_shelx_refln_list_code          4
_shelx_F_calc_maximum      372.88
_exptl_crystal_F_000      1760.00
_reflns_d_resolution_high  0.8409
 
loop_
 _symmetry_equiv_pos_as_xyz
 'x, y, z'
 '-x, -y, z+1/2'
 '-x+1/2, y, z+1/2'
 'x+1/2, -y, z'
 
_cell_length_a    14.1607
_cell_length_b    15.3126
_cell_length_c    21.1196
_cell_angle_alpha  90.000
_cell_angle_beta   90.000
_cell_angle_gamma  90.000
 
_shelx_F_squared_multiplier     1.000
 
loop_
 _refln_index_h
 _refln_index_k
 _refln_index_l
 _refln_F_squared_calc
 _refln_F_squared_meas
 _refln_F_squared_sigma
 _refln_observed_status
   1   1 -25        2.40      -10.53     19.58 o
   0   0 -24       49.44       68.86     52.95 o
   2   0 -24       20.30       25.25     27.61 o
   4   0 -24       12.24       17.32     22.67 o
   0   1 -24      133.76       76.71     51.49 o
   1   1 -24       23.86       25.45     30.35 o
   2   1 -24       11.23        6.11     13.83 o
   3   1 -24       56.24       75.03     31.55 o
   4   1 -24        4.25      -11.76     16.47 o
   0   2 -24        3.93      -28.26     35.30 o
   1   2 -24        2.46       -3.71     24.48 o
   2   2 -24        1.79       -0.81     33.19 o
   3   2 -24        3.99       10.70     21.01 o
   4   2 -24       66.69       62.93     36.85 o
   0   3 -24        7.61       17.02      3.31 o
   1   3 -24       24.00       15.65     15.97 o
   2   3 -24       25.30       11.30     16.51 o
   3   3 -24        6.79      -18.98     25.60 o
   4   3 -24       65.97      116.47     49.45 o
   0   4 -24       72.77       39.44     27.32 o
   1   4 -24       13.43       22.43     14.32 o
   2   4 -24       28.85       34.64     27.20 o
   3   4 -24       30.12       76.03     30.83 o
   0   5 -24       18.93       10.81     13.68 o
   1   5 -24        0.20        8.35     27.29 o
   2   0 -23       58.14       38.54     28.23 o
   4   0 -23       30.06       -3.90     16.54 o
   6   0 -23        5.39       17.82     28.28 o
   1   1 -23       12.15       17.66     11.26 o
   2   1 -23       16.91       15.39      7.20 o
   3   1 -23       30.95        8.02     14.22 o
   4   1 -23       43.40       39.73     12.10 o
   5   1 -23       10.31       -6.36     23.54 o
   6   1 -23        3.43       23.88     18.08 o
   1   2 -23        7.24       44.14     25.78 o
   2   2 -23      316.33      363.36     77.56 o
   3   2 -23        9.12        2.88     15.01 o
   4   2 -23       14.48       13.07     16.40 o
   5   2 -23        2.33       -1.38     19.28 o
   6   2 -23        2.04        7.51     16.43 o
   1   3 -23        2.53       -8.17     23.80 o
   2   3 -23        1.89       -8.26     16.41 o
   3   3 -23       25.35       28.49     20.97 o
   4   3 -23       66.44       58.09     33.54 o
   5   3 -23        3.75       20.75     25.83 o
   6   3 -23       20.63       11.29     17.32 o
   1   4 -23       10.13       14.09     24.62 o
   2   4 -23      158.39      164.66     54.83 o
   3   4 -23        8.98        1.84      8.24 o
   4   4 -23       51.55       75.48     36.85 o
   5   4 -23        5.80        4.03     17.24 o
   1   5 -23       29.22       34.93     23.58 o
   2   5 -23        5.99        9.57     18.59 o
   3   5 -23       33.39       41.87     33.08 o
   4   5 -23        4.70       12.51     25.16 o
   1   6 -23        2.72        0.65     23.25 o
   2   6 -23       19.69        7.57     19.09 o
   3   6 -23       14.67       25.84     18.10 o
   1   7 -23       12.98       26.03     21.91 o
   0   0 -22      251.63      264.46     85.56 o
   2   0 -22      212.68      261.43     63.64 o
   4   0 -22       39.67       69.31     43.44 o
   6   0 -22      358.12      380.39    116.67 o
   8   0 -22       55.77       83.81     45.02 o
   0   1 -22      130.31      183.88     51.61 o
   1   1 -22       31.32       19.30      8.41 o
   2   1 -22       39.71       30.27     15.43 o
   3   1 -22       23.11       16.97     12.87 o
   4   1 -22        0.67        1.41      9.82 o
   5   1 -22       61.02       88.82     35.49 o
   6   1 -22       71.33       66.74     32.08 o
   7   1 -22       57.98       58.65     33.02 o
   8   1 -22       67.79       57.36     30.48 o
   0   2 -22       66.71       78.16     41.49 o
   1   2 -22        4.78        0.91     10.67 o
   2   2 -22       15.61       30.48      9.91 o
   3   2 -22        0.87       -7.52     17.88 o
   4   2 -22        1.93       36.20     21.71 o
   5   2 -22        6.20       10.59     10.65 o
   6   2 -22       30.84       43.22     27.28 o
   7   2 -22       12.21       15.01     37.87 o
   0   3 -22       44.78       13.62     27.16 o
   1   3 -22       62.56       63.98     24.80 o
   2   3 -22        3.79       -2.49     33.90 o
   3   3 -22        8.99       59.02     27.00 o
   4   3 -22       41.62       46.36     23.70 o
   5   3 -22       30.13       24.52     14.73 o
   6   3 -22      144.74      204.24     56.65 o
   7   3 -22       10.52       34.22     23.84 o
   0   4 -22       67.90       77.50     50.21 o
   1   4 -22        9.81       25.97     25.20 o
   2   4 -22      116.02       97.44     37.11 o
   3   4 -22       22.31       18.40      7.41 o
   4   4 -22        3.07        9.28     13.74 o
   5   4 -22       37.41       27.84     22.21 o
   6   4 -22        5.19       16.32     19.36 o
   7   4 -22       18.84       12.86     15.33 o
   0   5 -22       15.50       24.65     22.41 o
   1   5 -22       38.96       31.80     14.58 o
   2   5 -22        2.86      -23.00     23.00 o
   3   5 -22      202.03      277.56     68.95 o
   4   5 -22        2.24        8.01     14.87 o
   5   5 -22       28.13       20.53     21.59 o
   6   5 -22        1.31        7.43      9.92 o
   0   6 -22       18.08       43.36     48.12 o
   1   6 -22       55.03       69.57     34.69 o
   2   6 -22        5.24       -9.14     24.58 o
   3   6 -22       27.52       40.32     25.42 o
   4   6 -22        0.26       13.80     19.33 o
   5   6 -22        0.58       12.73     13.23 o
   0   7 -22       23.45        9.67     17.82 o
   1   7 -22       12.59       16.98     12.94 o
   2   7 -22        1.25        2.91     26.62 o
   3   7 -22        6.61       31.06     30.93 o
   4   7 -22       27.27       28.34     24.70 o
   0   8 -22       75.13      113.22     54.87 o
   1   8 -22        4.69        4.99     17.82 o
   2   8 -22       55.31       58.44     31.73 o
   3   8 -22       10.56       12.12     27.66 o
   2   0 -21       16.08       17.63     18.60 o
   4   0 -21      136.24      143.73     62.02 o
   6   0 -21       67.12      114.78     65.27 o
   8   0 -21       14.74       13.90     23.79 o
   1   1 -21       99.39      120.93     30.30 o
   2   1 -21       30.63       28.33     17.72 o
   3   1 -21       24.06        7.17     10.17 o
   4   1 -21      314.72      306.55     54.48 o
   5   1 -21       87.05      104.76     29.58 o
   6   1 -21       67.72       75.52     30.30 o
   7   1 -21      140.91      172.07     54.12 o
   8   1 -21      230.21      323.12     74.45 o
   9   1 -21        0.92       -4.19      7.69 o
   1   2 -21       22.81        9.47     16.08 o
   2   2 -21       13.65        4.73     17.53 o
   3   2 -21        2.37       -3.31     21.02 o
   4   2 -21       10.75       11.17      9.89 o
   5   2 -21       40.82       40.03     19.76 o
   6   2 -21       14.18       11.88      7.42 o
   7   2 -21       24.88        7.41     22.66 o
   8   2 -21      138.61      172.24     79.58 o
   9   2 -21       29.64       30.98     32.08 o
   1   3 -21       50.64       17.62     19.45 o
   2   3 -21       27.07        4.85     11.38 o
   3   3 -21       57.05       35.54     20.40 o
   4   3 -21      471.23      574.40     91.29 o
   5   3 -21       16.82       15.41     26.06 o
   6   3 -21        1.12       14.77     26.58 o
   7   3 -21       60.64       74.97     33.78 o
   8   3 -21       97.80      111.70     61.70 o
   1   4 -21       22.15        5.44     20.16 o
   2   4 -21       44.43       31.79     14.68 o
   3   4 -21       17.80       10.65     14.56 o
   4   4 -21       23.93       -9.24     15.84 o
   5   4 -21       25.51       18.61     21.42 o
   6   4 -21       37.88       32.91     19.52 o
   7   4 -21       36.51       51.08     26.48 o
   8   4 -21        8.60        3.88     31.77 o
   1   5 -21        1.56        8.68     23.24 o
   2   5 -21       73.46       95.36     38.18 o
   3   5 -21       27.00       38.05     29.77 o
   4   5 -21       10.47       37.11     27.62 o
   5   5 -21        1.42      -15.82     18.40 o
   6   5 -21        0.82       -1.34     21.09 o
   7   5 -21       70.67       75.19     22.29 o
   1   6 -21       67.66       90.85     37.89 o
   2   6 -21       34.36        9.50     11.05 o
   3   6 -21       18.86       14.12     22.34 o
   4   6 -21       19.32       32.46     27.81 o
   5   6 -21       11.16       13.39     10.86 o
   6   6 -21       17.88        0.56     11.96 o
   7   6 -21       41.37       58.73     24.05 o
   1   7 -21       87.34      107.74     44.72 o
   2   7 -21       68.29       74.84     38.75 o
   3   7 -21       73.89       89.85     36.15 o
   4   7 -21       26.20       52.56     30.25 o
   5   7 -21        2.79        6.30     28.60 o
   6   7 -21        3.94       14.01     17.15 o
   1   8 -21        0.08       -2.15      9.02 o
   2   8 -21       15.82       46.71     27.76 o
   3   8 -21       17.81       23.71     15.58 o
   4   8 -21       21.91       30.64     21.85 o
   5   8 -21       46.20       51.42     33.64 o
   1   9 -21        3.08        1.50     34.15 o
   2   9 -21        0.21       -2.39     44.82 o
   3   9 -21       19.18        4.27     23.25 o
   4   9 -21        5.93       20.46     27.84 o
   0   0 -20       14.97       19.77     28.19 o
   2   0 -20      132.51      154.06     43.52 o
   4   0 -20       20.56        2.23     16.04 o
   6   0 -20       85.29      133.02     59.46 o
   8   0 -20       51.20       74.56     44.02 o
  10   0 -20        6.88       34.96     39.02 o
   0   1 -20        3.76        0.71     12.43 o
   1   1 -20       67.35       65.09     18.93 o
   2   1 -20      141.97      140.54     34.49 o
   3   1 -20       63.26       42.89     17.67 o
   4   1 -20      138.57      172.35     38.57 o
   5   1 -20       22.22       18.02     15.95 o
   6   1 -20      132.79      101.24     39.48 o
   7   1 -20       66.30       53.57     25.91 o
   8   1 -20        6.98        9.73     28.44 o
   9   1 -20       47.18       41.03      7.58 o
  10   1 -20      142.02      144.16     53.83 o
   0   2 -20      143.68      136.52     52.01 o
   1   2 -20       43.56       40.16     23.90 o
   2   2 -20       51.17       51.28     19.78 o
   3   2 -20       58.99       57.10     18.85 o
   4   2 -20       73.97       86.98     25.58 o
   5   2 -20       30.75       33.21     16.52 o
   6   2 -20      117.75      128.43     33.65 o
   7   2 -20       20.51        9.35     15.05 o
   8   2 -20       75.95       90.83     41.35 o
   9   2 -20        9.53       27.48     40.58 o
  10   2 -20       11.11       33.63     33.87 o
   0   3 -20       16.60       24.49     21.80 o
   1   3 -20      109.27       90.65     34.30 o
   2   3 -20       78.98      103.47     41.49 o
   3   3 -20        9.11        6.39     10.51 o
   4   3 -20      663.56      728.40    101.94 o
   5   3 -20       25.29        6.12     19.13 o
   6   3 -20      116.81      110.49     39.66 o
   7   3 -20        0.87       26.64     27.00 o
   8   3 -20       33.51       65.59     37.44 o
   9   3 -20       51.54       71.93     54.29 o
   0   4 -20       99.66       60.65     38.38 o
   1   4 -20       17.88       -3.81     14.46 o
   2   4 -20       58.94       44.70     23.47 o
   3   4 -20       11.00       15.41     18.53 o
   4   4 -20       36.60       38.67     19.28 o
   5   4 -20      158.60      166.92     33.98 o
   6   4 -20       40.77       29.31     19.25 o
   7   4 -20       34.10       28.20     10.71 o
   8   4 -20       61.24       31.29     20.20 o
   9   4 -20        2.44       31.62     44.41 o
   0   5 -20      335.25      400.08    104.94 o
   1   5 -20        1.14       -0.52      8.09 o
   2   5 -20      157.73      167.97     52.76 o
   3   5 -20       12.85       17.40     12.66 o
   4   5 -20      333.59      357.93     53.44 o
   5   5 -20      103.04      102.05     22.12 o
   6   5 -20       25.71        8.90     10.84 o
   7   5 -20        2.39       -0.79     14.45 o
   8   5 -20       42.10       36.90     25.32 o
   9   5 -20       22.72       -2.85     32.65 o
   0   6 -20        4.02       -4.98     19.35 o
   1   6 -20      153.77      159.84     51.12 o
   2   6 -20        3.32       -0.05     20.75 o
   3   6 -20      106.42      137.07     47.46 o
   4   6 -20       46.42       39.57     29.96 o
   5   6 -20       51.68       66.56     23.86 o
   6   6 -20       22.78       23.45     15.24 o
   7   6 -20       16.54       26.55     18.66 o
   8   6 -20        6.17      -14.41     30.24 o
   0   7 -20        7.49       15.68     11.54 o
   1   7 -20       97.63      121.68     43.58 o
   2   7 -20       53.12       72.17     38.97 o
   3   7 -20       18.97        8.50     20.61 o
   4   7 -20       27.96       37.33     25.94 o
   5   7 -20       50.39       72.02     30.05 o
   6   7 -20       21.16       20.81     20.29 o
   7   7 -20       14.80        9.01     11.44 o
   0   8 -20      111.85       69.42     47.10 o
   1   8 -20        1.88       11.18     22.78 o
   2   8 -20       49.16       90.93     36.89 o
   3   8 -20        4.25       -1.48     41.79 o
   4   8 -20       12.84       10.98     13.46 o
   5   8 -20       25.85       39.68     28.95 o
   6   8 -20        0.51       -2.85     14.07 o
   7   8 -20        2.90       -3.96     14.42 o
   0   9 -20       34.21       42.17     43.48 o
   1   9 -20       22.73       31.96     29.45 o
   2   9 -20       23.05       19.13     21.34 o
   3   9 -20        0.58       -5.98     15.36 o
   4   9 -20        2.88       11.17     25.13 o
   5   9 -20       14.32       20.17     22.94 o
   0  10 -20       98.41      121.25     65.02 o
   1  10 -20       24.57       72.92     41.83 o
   2  10 -20       59.69      100.93     39.58 o
   3  10 -20       40.12       53.65     46.32 o
   4  10 -20       43.86       56.93     33.02 o
   0  11 -20       90.50      155.83     77.65 o
   2   0 -19      646.10      621.91     87.92 o
   4   0 -19       75.23       57.53     22.03 o
   6   0 -19      306.32      296.17     87.96 o
   8   0 -19       73.51       72.61     50.09 o
  10   0 -19      231.82      345.44    106.92 o
   1   1 -19       65.21       58.67     14.55 o
   2   1 -19      161.82      151.38     30.03 o
   3   1 -19       14.09        7.46      6.94 o
   4   1 -19       89.32      120.88     30.20 o
   5   1 -19      112.98       95.86     26.94 o
   6   1 -19       93.68       77.34     37.01 o
   7   1 -19      106.62       88.43     32.81 o
   8   1 -19       98.94       84.71     31.62 o
   9   1 -19       82.95       85.97     35.26 o
  10   1 -19       53.45       30.61     20.51 o
   1   2 -19      269.64      278.27     50.06 o
   2   2 -19      185.49      153.61     35.83 o
   3   2 -19      145.85      151.02     33.58 o
   4   2 -19       51.17       32.41     12.09 o
   5   2 -19      119.11      108.43     26.69 o
   6   2 -19       55.91       43.04     17.57 o
   7   2 -19       28.07       43.35     21.15 o
   8   2 -19        2.73      -15.23     22.23 o
   9   2 -19       19.90       10.84     29.06 o
  10   2 -19       32.05       55.29     42.53 o
   1   3 -19       64.32       64.15     12.72 o
   2   3 -19       22.99       21.66     15.06 o
   3   3 -19       49.92       24.73     19.37 o
   4   3 -19       19.07       12.76     25.97 o
   5   3 -19      102.56       75.67     33.34 o
   6   3 -19       39.90       44.18     28.08 o
   7   3 -19       97.66      133.39     46.35 o
   8   3 -19      239.91      232.50     60.53 o
   9   3 -19        1.15        3.30     11.56 o
  10   3 -19       32.31       24.99     24.52 o
   1   4 -19       17.01        5.77     13.76 o
   2   4 -19      394.24      430.46     54.28 o
   3   4 -19      185.67      194.68     37.52 o
   4   4 -19       96.12       74.82     23.32 o
   5   4 -19       41.15       25.08      9.82 o
   6   4 -19      141.52      143.74     43.91 o
   7   4 -19       10.13       11.02      9.90 o
   8   4 -19       28.28       21.06     16.40 o
   9   4 -19        9.22       -6.37      6.37 o
  10   4 -19      131.84      126.67     64.15 o
   1   5 -19        2.49        3.03      7.02 o
   2   5 -19       13.38       12.43     13.62 o
   3   5 -19       59.08       56.68     15.52 o
   4   5 -19       83.68       83.93     23.59 o
   5   5 -19      166.48      139.08     30.04 o
   6   5 -19       53.28       24.23     18.85 o
   7   5 -19        0.76      -10.54     10.54 o
   8   5 -19       48.35       17.95     18.63 o
   9   5 -19        8.39       10.81     22.16 o
   1   6 -19       55.66       70.96     35.89 o
   2   6 -19       69.26       56.18     27.55 o
   3   6 -19      241.42      239.01     45.88 o
   4   6 -19      213.70      177.73     38.01 o
   5   6 -19      155.00      190.95     39.90 o
   6   6 -19      129.38      138.42     34.91 o
   7   6 -19        5.55       -0.98     16.83 o
   8   6 -19       42.02       18.95     18.16 o
   9   6 -19        5.15        6.90     35.44 o
   1   7 -19      108.66      127.02     43.01 o
   2   7 -19       55.09       72.91     34.35 o
   3   7 -19      103.40      145.93     37.41 o
   4   7 -19      162.99      266.40     50.62 o
   5   7 -19       69.80       85.39     27.38 o
   6   7 -19       23.09       20.40     20.21 o
   7   7 -19        1.92      -13.62     13.62 o
   8   7 -19        1.70        1.21     11.82 o
   1   8 -19       38.29       63.14     34.94 o
   2   8 -19      168.21      136.55     46.40 o
   3   8 -19        5.13        6.98     11.95 o
   4   8 -19       32.88       26.70     15.81 o
   5   8 -19       44.32       75.60     23.47 o
   6   8 -19       10.97       27.76     15.81 o
   7   8 -19        1.34       -3.52     13.96 o
   8   8 -19        5.83       19.40     16.83 o
   1   9 -19        3.83      -10.77     19.54 o
   2   9 -19        1.33       -8.20     12.54 o
   3   9 -19        2.47      -11.93     14.32 o
   4   9 -19       28.92        4.72     16.02 o
   5   9 -19        2.34      -15.68     15.68 o
   6   9 -19       19.66        0.94     18.79 o
   7   9 -19        4.33        9.84     22.53 o
   1  10 -19        6.35        8.22     19.85 o
   2  10 -19      116.75      151.23     49.61 o
   3  10 -19       11.16       32.54     22.97 o
   4  10 -19        4.60       21.70     15.77 o
   5  10 -19        1.25       -4.42     11.54 o
   1  11 -19       79.53      113.32     49.53 o
   2  11 -19       42.18       37.85     31.82 o
   3  11 -19       20.05       43.73     29.29 o
   4  11 -19        7.89       17.37     25.85 o
   0   0 -18        8.26        8.10     17.35 o
   2   0 -18      204.71      173.06     44.14 o
   4   0 -18       36.08       -4.33     23.15 o
   6   0 -18       48.07       29.16     21.27 o
   8   0 -18       55.65       36.50     18.25 o
  10   0 -18       13.21       -3.86     26.07 o
   0   1 -18       90.91      104.07     37.64 o
   1   1 -18      249.26      256.54     38.76 o
   2   1 -18      341.34      382.46     48.36 o
   3   1 -18      124.21      134.17     30.94 o
   4   1 -18      102.89       93.05     27.44 o
   5   1 -18      140.96      133.52     31.90 o
   6   1 -18       34.36       36.95     20.61 o
   7   1 -18      163.71      144.42     41.33 o
   8   1 -18      160.92      140.25     43.24 o
   9   1 -18       24.44       43.03     26.89 o
  10   1 -18      106.05      155.48     49.41 o
  11   1 -18      129.71      148.70     47.32 o
   0   2 -18       16.09       16.61     12.30 o
   1   2 -18      198.49      203.71     41.14 o
   2   2 -18      329.33      361.38     53.84 o
   3   2 -18       39.28       22.57     31.23 o
   4   2 -18        8.75       -2.32     11.47 o
   5   2 -18       10.53        7.94      2.89 o
   6   2 -18      159.53      143.22     34.14 o
   7   2 -18       66.01       66.14     20.52 o
   8   2 -18       13.91       11.00     14.03 o
   9   2 -18        5.40        2.88     35.29 o
  10   2 -18       69.07       79.08     48.90 o
  11   2 -18        4.29        0.38     21.10 o
   0   3 -18      343.33      367.77     49.23 o
   1   3 -18      106.55       83.47     18.72 o
   2   3 -18      114.48      138.21     40.90 o
   3   3 -18      415.67      393.99     69.57 o
   4   3 -18      495.28      479.14     77.68 o
   5   3 -18      120.29      132.74     40.93 o
   6   3 -18      235.21      264.28     55.79 o
   7   3 -18        1.61       -4.29     19.47 o
   8   3 -18       22.34       36.72     29.17 o
   9   3 -18       45.25       78.63     53.89 o
  10   3 -18       18.14      -37.93     50.34 o
  11   3 -18       20.46       -5.79     41.72 o
   0   4 -18      248.70      333.20     92.01 o
   1   4 -18      134.11      154.14     29.57 o
   2   4 -18      451.52      428.35     51.81 o
   3   4 -18      347.65      338.74     45.65 o
   4   4 -18       26.50       24.11     19.60 o
   5   4 -18      535.75      598.15     90.88 o
   6   4 -18       31.40       19.39     25.21 o
   7   4 -18       47.46       31.42     21.73 o
   8   4 -18       47.62       24.16     14.43 o
   9   4 -18        9.87        3.42     24.93 o
  10   4 -18       25.05       -1.98     15.93 o
  11   4 -18       17.72       12.08     21.05 o
   0   5 -18      116.89      111.81     54.81 o
   1   5 -18        4.70       11.60     12.73 o
   2   5 -18       51.79       81.54     22.94 o
   3   5 -18      100.89       96.06     25.72 o
   4   5 -18      207.57      220.47     41.80 o
   5   5 -18      262.35      256.91     44.62 o
   6   5 -18       68.51       54.22     10.32 o
   7   5 -18        7.87       -1.91      7.61 o
   8   5 -18       53.82       29.07     15.70 o
   9   5 -18       14.40        7.50     19.93 o
  10   5 -18       50.58       47.07     10.71 o
   0   6 -18       73.05      114.00     61.40 o
   1   6 -18       64.77       29.05     29.08 o
   2   6 -18      165.35      174.76     38.45 o
   3   6 -18      303.16      310.66     48.65 o
   4   6 -18       65.29       54.41     17.64 o
   5   6 -18       24.10       24.02      8.66 o
   6   6 -18        9.85        1.24     15.06 o
   7   6 -18       16.72       16.71     24.49 o
   8   6 -18        7.73       17.91     13.27 o
   9   6 -18       62.68       43.72     18.17 o
  10   6 -18       33.81       -4.03     25.70 o
   0   7 -18       66.34       46.10     33.28 o
   1   7 -18      150.75      169.28     47.53 o
   2   7 -18       16.93       25.86     20.47 o
   3   7 -18      186.00      201.75     39.42 o
   4   7 -18      171.96      191.93     40.56 o
   5   7 -18       56.94       41.31     18.45 o
   6   7 -18      151.56      166.42     38.78 o
   7   7 -18       16.89       17.43     10.14 o
   8   7 -18       47.69       69.30     22.20 o
   9   7 -18        8.15       -3.08      3.08 o
   0   8 -18      111.28       84.82     51.02 o
   1   8 -18       48.73       74.01     35.81 o
   2   8 -18       55.20       49.41     17.43 o
   3   8 -18       33.49       15.33     16.36 o
   4   8 -18       12.13       -1.33     18.92 o
   5   8 -18       42.88       39.15     12.91 o
   6   8 -18       40.37       54.66     20.24 o
   7   8 -18       37.88       32.52     15.71 o
   8   8 -18        0.84       25.45     20.22 o
   9   8 -18        4.50        5.50     12.85 o
   0   9 -18       80.39       96.03     53.43 o
   1   9 -18        1.77       -1.93     24.62 o
   2   9 -18        1.96       15.36      8.83 o
   3   9 -18       43.01       36.60      7.65 o
   4   9 -18        2.54      -13.94     22.77 o
   5   9 -18       19.16       10.98      8.73 o
   6   9 -18       18.89       14.37     30.24 o
   7   9 -18        2.29       14.80     33.04 o
   8   9 -18        1.16       43.52     39.30 o
   0  10 -18       56.57       70.77     45.30 o
   1  10 -18       36.18       37.50     27.63 o
   2  10 -18        5.43       -0.32     15.31 o
   3  10 -18        8.05       -0.38      8.98 o
   4  10 -18        2.94       12.30     12.99 o
   5  10 -18        1.14       -3.39     17.72 o
   6  10 -18        1.49       -5.83     19.11 o
   7  10 -18       27.37       50.66     24.51 o
   0  11 -18       54.95       70.22     46.32 o
   1  11 -18       18.86       33.35     27.75 o
   2  11 -18       11.84       -2.08     22.62 o
   3  11 -18      105.92      138.32     51.32 o
   4  11 -18       39.37       21.51     12.45 o
   5  11 -18       24.67       32.87     21.94 o
   0  12 -18      163.94      241.85     96.80 o
   1  12 -18       26.27       25.09     22.07 o
   2  12 -18       37.24       33.34     25.51 o
   3  12 -18       18.88       19.18     26.25 o
   2   0 -17       22.28       26.21     10.52 o
   4   0 -17       20.90       15.61      8.89 o
   6   0 -17      270.13      269.60     75.20 o
   8   0 -17      203.10      147.39     63.04 o
  10   0 -17       25.16       -3.52     23.97 o
  12   0 -17       72.78       69.43     51.26 o
   1   1 -17       79.87      106.10     25.54 o
   2   1 -17      880.86      926.03     70.92 o
   3   1 -17       39.99       41.37     19.99 o
   4   1 -17      277.72      268.21     44.03 o
   5   1 -17      153.19      118.59     29.52 o
   6   1 -17       17.79        7.78     15.67 o
   7   1 -17       23.67       18.76     15.31 o
   8   1 -17      113.43       92.06     34.25 o
   9   1 -17       17.50       34.09     24.36 o
  10   1 -17       78.39       82.41     30.90 o
  11   1 -17        6.74       12.59     12.91 o
  12   1 -17       11.93        4.45     12.20 o
   1   2 -17      412.12      439.64     37.31 o
   2   2 -17       25.20       15.17     20.13 o
   3   2 -17      169.87      198.01     37.51 o
   4   2 -17       11.24       -7.83      9.27 o
   5   2 -17      169.97      173.71     35.27 o
   6   2 -17      315.98      333.59     51.50 o
   7   2 -17      138.42      145.52     35.11 o
   8   2 -17       92.71      107.87     38.77 o
   9   2 -17       23.00       28.61     13.04 o
  10   2 -17       56.21       58.57     37.25 o
  11   2 -17       93.05       90.39     48.46 o
  12   2 -17        3.77       14.66     35.97 o
   1   3 -17      214.73      235.30     25.53 o
   2   3 -17       17.09       11.46      3.31 o
   3   3 -17       92.41       72.53     32.09 o
   4   3 -17      726.30      687.95     88.32 o
   5   3 -17      348.25      389.16     67.77 o
   6   3 -17       54.23       86.08     31.30 o
   7   3 -17      184.71      179.91     46.97 o
   8   3 -17      271.26      297.68     59.96 o
   9   3 -17      137.55      160.49     72.43 o
  10   3 -17        8.83       16.47     30.49 o
  11   3 -17        4.70       -8.97     35.49 o
  12   3 -17       75.94       83.10     51.29 o
   1   4 -17      218.47      193.11     20.97 o
   2   4 -17       70.06       64.08     12.03 o
   3   4 -17       89.15       44.86     14.42 o
   4   4 -17       50.13       12.27     12.69 o
   5   4 -17      227.04      236.65     53.30 o
   6   4 -17      476.63      471.19     75.55 o
   7   4 -17       40.63       55.98     26.16 o
   8   4 -17       14.25       16.78     19.10 o
   9   4 -17        2.68       17.16     14.34 o
  10   4 -17        3.11        8.89     23.13 o
  11   4 -17        7.97      -25.49     40.33 o
   1   5 -17        0.11        4.25     14.74 o
   2   5 -17      144.02      167.38     32.52 o
   3   5 -17     1003.74      981.13     82.43 o
   4   5 -17     1091.77     1033.41     87.58 o
   5   5 -17      186.39      171.84     34.98 o
   6   5 -17      195.33      170.17     34.85 o
   7   5 -17       37.69       29.46      9.50 o
   8   5 -17      188.01      174.10     33.59 o
   9   5 -17       34.59       36.40     36.57 o
  10   5 -17       14.61       25.19     33.52 o
  11   5 -17       75.37       28.47     19.35 o
   1   6 -17       10.20       -9.36     11.08 o
   2   6 -17       59.59       65.30     20.28 o
   3   6 -17       27.85       30.42     18.93 o
   4   6 -17      236.89      230.19     41.18 o
   5   6 -17       11.13       17.33     13.77 o
   6   6 -17      375.11      349.33     52.71 o
   7   6 -17      113.32       99.79     20.98 o
   8   6 -17       29.61        3.20     18.75 o
   9   6 -17       35.89        3.58     15.95 o
  10   6 -17       39.85       27.87     19.68 o
  11   6 -17       37.43       10.52     16.20 o
   1   7 -17       16.50       21.46      9.22 o
   2   7 -17       59.99       51.02     15.65 o
   3   7 -17      102.53      112.97     31.04 o
   4   7 -17      203.42      131.11     30.64 o
   5   7 -17       32.40       52.59     18.66 o
   6   7 -17       35.51       29.26     13.58 o
   7   7 -17       24.17       26.49     12.94 o
   8   7 -17        9.39        9.89     11.86 o
   9   7 -17        1.83       -1.89     13.25 o
  10   7 -17        5.08        0.15     16.13 o
   1   8 -17      109.43      177.15     35.48 o
   2   8 -17      115.77      113.24     25.80 o
   3   8 -17       25.70       15.10     13.00 o
   4   8 -17       48.82       14.71     20.46 o
   5   8 -17       29.51       41.45     13.06 o
   6   8 -17        6.79        8.06     14.95 o
   7   8 -17       12.37       10.71     11.04 o
   8   8 -17       32.35       30.42     27.97 o
   9   8 -17       17.98       17.91     16.49 o
   1   9 -17       32.50       14.74     17.25 o
   2   9 -17       10.38        7.35     16.25 o
   3   9 -17       29.96       12.70     10.87 o
   4   9 -17        1.93      -11.96     11.96 o
   5   9 -17       15.41       12.52     17.43 o
   6   9 -17        3.59        3.52      3.75 o
   7   9 -17       18.91       11.19     11.60 o
   8   9 -17        1.32       -4.24     38.11 o
   9   9 -17        2.10       11.37     35.43 o
   1  10 -17       19.94       19.37      6.50 o
   2  10 -17      171.01      166.27     54.00 o
   3  10 -17       23.04        7.45     10.03 o
   4  10 -17       21.86       49.98     18.12 o
   5  10 -17       23.30       -0.93     15.19 o
   6  10 -17        3.86       -5.17     11.39 o
   7  10 -17       64.63       94.62     32.46 o
   8  10 -17       10.57       38.20     57.06 o
   1  11 -17       49.96       27.52     20.65 o
   2  11 -17       18.30       12.42      8.62 o
   3  11 -17       27.67       22.79      7.46 o
   4  11 -17       18.62        9.57     12.30 o
   5  11 -17       13.85       11.60     13.48 o
   6  11 -17       14.22       -1.92     23.78 o
   7  11 -17        0.96        0.94     16.47 o
   1  12 -17        9.60        7.15     19.48 o
   2  12 -17       34.31       36.02     10.70 o
   3  12 -17        2.82        5.10      8.87 o
   4  12 -17        3.74       11.22     13.44 o
   5  12 -17       15.04        7.39     23.16 o
   1  13 -17       46.45       73.21     32.36 o
   2  13 -17        2.38       -8.22     16.30 o
   3  13 -17        4.66       16.07     18.03 o
   0   0 -16     1951.10     1878.39    193.82 o
   2   0 -16       79.29       69.45     22.89 o
   4   0 -16     1502.74     1552.04    125.14 o
   6   0 -16      300.79      319.92     81.44 o
   8   0 -16       99.49       82.77     42.88 o
  10   0 -16       49.10       21.70     12.02 o
  12   0 -16       92.75       46.42     36.44 o
   0   1 -16        3.34        6.09      7.21 o
   1   1 -16       72.59       84.72     20.46 o
   2   1 -16      322.44      333.75     40.59 o
   3   1 -16       96.84       76.89     21.17 o
   4   1 -16      690.30      686.78     68.62 o
   5   1 -16      136.86      154.78     31.79 o
   6   1 -16      480.90      453.33     55.64 o
   7   1 -16       65.61       64.06     25.67 o
   8   1 -16       49.77       53.68     24.36 o
   9   1 -16       12.61        3.20     15.94 o
  10   1 -16       23.35       20.67     14.07 o
  11   1 -16        0.91       -0.14     20.81 o
  12   1 -16        6.14       -1.40     15.15 o
   0   2 -16      313.97      294.69     54.33 o
   1   2 -16       33.14       34.71      9.15 o
   2   2 -16      468.15      529.79     34.89 o
   3   2 -16      175.14      162.43     32.99 o
   4   2 -16        7.21       17.80     13.78 o
   5   2 -16      202.83      181.01     36.24 o
   6   2 -16      156.32      173.30     34.54 o
   7   2 -16      503.04      552.44     65.16 o
   8   2 -16       58.45       27.64     25.56 o
   9   2 -16       10.10       19.95     21.03 o
  10   2 -16      125.71      154.94     48.21 o
  11   2 -16       80.75       93.14     53.79 o
  12   2 -16        7.13       31.15     32.50 o
   0   3 -16      987.44     1039.04     79.45 o
   1   3 -16      197.57      211.77     24.78 o
   2   3 -16       89.91      127.92     33.47 o
   3   3 -16        7.54       11.90      8.39 o
   4   3 -16      446.88      529.78     74.48 o
   5   3 -16       54.08       67.31     25.19 o
   6   3 -16      771.22      838.18     94.34 o
   7   3 -16      172.90      170.17     43.06 o
   8   3 -16        7.52       16.90     15.05 o
   9   3 -16      274.43      246.04     83.91 o
  10   3 -16       26.03       10.44     18.82 o
  11   3 -16       16.47       17.55     30.13 o
  12   3 -16       41.44       47.79     40.97 o
   0   4 -16      525.46      601.47     64.31 o
   1   4 -16      192.30      164.21     18.46 o
   2   4 -16      242.65      262.85     34.22 o
   3   4 -16      115.47       90.24     14.34 o
   4   4 -16       31.11       27.47      8.31 o
   5   4 -16      114.50      124.67     34.06 o
   6   4 -16       53.26       62.25     25.87 o
   7   4 -16       22.50       17.67     20.98 o
   8   4 -16      135.73      157.01     42.29 o
   9   4 -16        3.95        8.98     28.96 o
  10   4 -16       83.66       75.95     45.73 o
  11   4 -16       13.18      -27.58     37.16 o
  12   4 -16        9.90       35.20     33.18 o
   0   5 -16      162.15      211.29     35.61 o
   1   5 -16      138.52      241.62     40.24 o
   2   5 -16      549.22      527.90     56.83 o
   3   5 -16      121.34      142.82     30.09 o
   4   5 -16     1199.24     1229.59     92.17 o
   5   5 -16      271.23      245.62     40.24 o
   6   5 -16      723.63      704.89     70.93 o
   7   5 -16      251.90      264.64     43.12 o
   8   5 -16       63.47       43.21     23.25 o
   9   5 -16       95.50       64.23     52.50 o
  10   5 -16        9.17        3.93     11.54 o
  11   5 -16       48.59       19.94     28.04 o
  12   5 -16        5.71       10.66     11.32 o
   0   6 -16       94.35      137.33     32.14 o
   1   6 -16      122.24      123.24     28.28 o
   2   6 -16      383.58      462.13     55.49 o
   3   6 -16       21.33       19.43      9.22 o
   4   6 -16      169.50      144.23     31.04 o
   5   6 -16      274.04      306.41     47.18 o
   6   6 -16      200.97      165.23     32.07 o
   7   6 -16      143.82      163.41     33.53 o
   8   6 -16       25.68        7.46     13.88 o
   9   6 -16       41.66       28.75     44.26 o
  10   6 -16       48.55       24.84     27.12 o
  11   6 -16      136.62      139.82     47.31 o
   0   7 -16      356.01      581.10    156.49 o
   1   7 -16       36.35       47.71     16.75 o
   2   7 -16      101.25       93.87     17.81 o
   3   7 -16        4.67       23.54     12.86 o
   4   7 -16      571.07      571.05     65.23 o
   5   7 -16      193.02      149.49     33.17 o
   6   7 -16       35.23       24.74     12.69 o
   7   7 -16       72.49       61.85     19.35 o
   8   7 -16       42.68       24.45      6.55 o
   9   7 -16       80.31       82.88     28.21 o
  10   7 -16       53.61       38.85     14.90 o
  11   7 -16       20.06       21.48     11.31 o
   0   8 -16       42.88       27.43     28.74 o
   1   8 -16       13.17      -13.59     18.73 o
   2   8 -16        3.52       -2.20     14.08 o
   3   8 -16       90.29       76.42     15.43 o
   4   8 -16       48.04       33.93     19.60 o
   5   8 -16      167.13      176.81     38.68 o
   6   8 -16        6.28       -0.71     15.62 o
   7   8 -16       73.53       97.46     29.17 o
   8   8 -16      128.64      143.15     37.49 o
   9   8 -16       30.39       28.77      6.96 o
  10   8 -16       17.24       23.56     19.39 o
   0   9 -16      544.18      591.54    125.80 o
   1   9 -16        8.53        7.65      2.25 o
   2   9 -16      125.37      148.45     32.48 o
   3   9 -16       14.85       27.51     13.63 o
   4   9 -16       12.79       -1.44     10.80 o
   5   9 -16       80.26       90.66     30.38 o
   6   9 -16       39.73       30.59     18.33 o
   7   9 -16       61.38       18.55     42.16 o
   8   9 -16       41.44       51.46     28.36 o
   9   9 -16        4.41       27.31     21.43 o
   0  10 -16       26.54       25.23     25.58 o
   1  10 -16        2.77       -4.89     19.02 o
   2  10 -16       61.43       49.62     25.82 o
   3  10 -16        9.21       19.44     18.93 o
   4  10 -16        7.79        6.58     10.42 o
   5  10 -16        7.33      -16.69     16.69 o
   6  10 -16       11.37       -1.24     14.23 o
   7  10 -16        1.36        8.37     13.48 o
   8  10 -16       31.27       84.72     42.10 o
   9  10 -16       12.42       30.35     67.62 o
   0  11 -16      121.47      154.96     69.85 o
   1  11 -16       32.75       38.13     20.50 o
   2  11 -16        1.42       -2.95      9.74 o
   3  11 -16       70.08       70.11     33.09 o
   4  11 -16       11.39        2.11     12.85 o
   5  11 -16        7.57        3.78     18.86 o
   6  11 -16        9.84       15.67     18.80 o
   7  11 -16       22.23        8.72     14.12 o
   8  11 -16       18.33      -21.49     58.75 o
   0  12 -16        2.97        9.87     21.25 o
   1  12 -16        7.75       36.32     24.86 o
   2  12 -16       95.13       82.63     27.58 o
   3  12 -16        8.77       16.31     19.58 o
   4  12 -16        3.53       -2.12     34.28 o
   5  12 -16        3.92        2.69     19.89 o
   6  12 -16        4.80       11.94     19.37 o
   0  13 -16        2.76      -44.18     44.18 o
   1  13 -16       32.14       51.46     25.45 o
   2  13 -16       53.54       76.58     34.80 o
   3  13 -16        8.67       17.51     16.84 o
   4  13 -16       13.99        9.52     29.95 o
   0  14 -16        2.68       -4.21     24.82 o
   2   0 -15      140.29      100.46     28.80 o
   4   0 -15     1879.56     1985.07    137.67 o
   6   0 -15      199.56      149.66     57.24 o
   8   0 -15      461.10      451.32    100.99 o
  10   0 -15      190.32      223.12     75.76 o
  12   0 -15       29.71       19.36     26.72 o
   1   1 -15       72.27       83.95     21.12 o
   2   1 -15      146.01      158.07     28.01 o
   3   1 -15        4.85       -2.50      7.66 o
   4   1 -15       55.23       39.93      9.80 o
   5   1 -15      222.21      233.37     38.27 o
   6   1 -15       39.43       37.56     15.68 o
   7   1 -15       79.44       65.12     30.84 o
   8   1 -15      196.57      220.09     50.20 o
   9   1 -15       42.31       25.93     15.18 o
  10   1 -15      150.90      118.49     37.59 o
  11   1 -15       10.89        2.61     18.61 o
  12   1 -15       35.55       35.64     24.95 o
  13   1 -15        8.60       28.58     28.04 o
   1   2 -15       13.83       10.03      5.35 o
   2   2 -15      194.95      227.85     22.81 o
   3   2 -15       32.92       22.33      8.49 o
   4   2 -15       67.74       69.51     21.89 o
   5   2 -15       50.44       64.67     18.25 o
   6   2 -15      781.66      730.00     70.14 o
   7   2 -15       94.73       72.68     21.11 o
   8   2 -15      615.42      625.66     86.79 o
   9   2 -15       21.16       22.75      8.08 o
  10   2 -15       91.70       86.90     26.77 o
  11   2 -15       69.45       66.38     45.32 o
  12   2 -15       30.23       79.35     53.79 o
  13   2 -15      169.46      164.86     75.69 o
   1   3 -15       86.28      106.82     15.93 o
   2   3 -15       87.71      122.86     30.13 o
   3   3 -15      131.94      123.65     34.54 o
   4   3 -15      150.48      157.34     37.92 o
   5   3 -15       13.82       21.61     10.52 o
   6   3 -15      304.23      313.07     55.94 o
   7   3 -15      560.56      537.30     74.97 o
   8   3 -15       79.00      107.29     32.79 o
   9   3 -15      148.64      145.11     64.08 o
  10   3 -15      139.42      115.18     58.02 o
  11   3 -15      148.02      158.81     69.29 o
  12   3 -15      101.95      102.75     54.87 o
  13   3 -15       82.57       91.41     62.80 o
   1   4 -15      281.13      278.35     24.57 o
   2   4 -15       24.60       22.50     12.75 o
   3   4 -15      134.18      110.29     21.36 o
   4   4 -15      243.24      217.24     46.36 o
   5   4 -15      160.44      162.77     38.69 o
   6   4 -15      281.05      254.86     49.92 o
   7   4 -15       43.88       46.63     15.79 o
   8   4 -15       47.54       70.60     24.06 o
   9   4 -15       89.38      110.67     36.39 o
  10   4 -15       87.86      147.03     68.07 o
  11   4 -15       45.47       30.83     24.07 o
  12   4 -15       72.63      116.31     58.51 o
   1   5 -15      232.35      317.78     41.62 o
   2   5 -15      219.99      216.56     35.84 o
   3   5 -15      176.80      165.72     28.63 o
   4   5 -15        3.69       -3.95     13.50 o
   5   5 -15      249.03      232.67     37.52 o
   6   5 -15      478.42      450.58     54.27 o
   7   5 -15      500.14      447.30     56.52 o
   8   5 -15      173.17      141.92     27.37 o
   9   5 -15       80.38       28.64     24.00 o
  10   5 -15      135.04       91.67     19.33 o
  11   5 -15       64.80       16.42     63.98 o
  12   5 -15       22.58       16.86     43.41 o
   1   6 -15      244.43      330.05     46.45 o
   2   6 -15     1958.48     2118.39    172.70 o
   3   6 -15       91.35      107.02     27.97 o
   4   6 -15      138.58      130.75     27.24 o
   5   6 -15      198.39      174.78     33.21 o
   6   6 -15       29.18       20.82     16.23 o
   7   6 -15       36.42       45.94     15.07 o
   8   6 -15       23.01       -0.13     12.35 o
   9   6 -15       27.34       17.76     10.71 o
  10   6 -15      404.45      411.28     76.17 o
  11   6 -15      193.33      184.31     54.88 o
  12   6 -15       38.61       18.23     26.96 o
   1   7 -15      116.93       99.29     24.15 o
   2   7 -15       40.11       29.36      8.23 o
   3   7 -15      263.78      342.53     53.63 o
   4   7 -15      939.17     1028.11     87.07 o
   5   7 -15      377.64      408.96     55.72 o
   6   7 -15       24.45       22.27      6.30 o
   7   7 -15       41.43       38.03     18.34 o
   8   7 -15       12.66        8.93      8.92 o
   9   7 -15        0.01        2.25     30.68 o
  10   7 -15        0.97      -22.51     26.83 o
  11   7 -15       26.09       23.54     19.38 o
   1   8 -15       47.51       20.57     24.74 o
   2   8 -15     1048.83     1091.39     85.68 o
   3   8 -15      156.04      102.53     31.20 o
   4   8 -15      132.95      141.45     27.84 o
   5   8 -15      356.00      344.39     52.78 o
   6   8 -15       53.30       72.94     23.24 o
   7   8 -15       43.32       19.30     13.29 o
   8   8 -15       14.17       14.94      5.13 o
   9   8 -15       19.09       32.27     30.28 o
  10   8 -15       37.17       38.30     25.27 o
  11   8 -15       59.67       73.34     36.60 o
   1   9 -15      295.64      241.09     53.45 o
   2   9 -15       84.68       72.37     27.58 o
   3   9 -15       72.52       55.45     20.69 o
   4   9 -15      113.77      123.01     27.36 o
   5   9 -15       39.43       37.42     23.66 o
   6   9 -15       14.44       35.57     19.97 o
   7   9 -15       97.84      131.93     35.95 o
   8   9 -15        1.65       13.62     17.89 o
   9   9 -15       30.06       19.84     39.25 o
  10   9 -15       12.76        8.31     32.00 o
   1  10 -15       34.34       34.85     19.35 o
   2  10 -15      143.96      103.72     33.82 o
   3  10 -15       51.56       33.52     12.75 o
   4  10 -15        1.75       -2.09     21.37 o
   5  10 -15       74.98       68.59     23.16 o
   6  10 -15       25.39       -0.53     14.16 o
   7  10 -15       79.94      139.65     36.94 o
   8  10 -15        7.82       29.33     68.08 o
   9  10 -15        7.33       63.39     82.34 o
   1  11 -15       14.86       27.52     27.28 o
   2  11 -15        2.37        0.92     17.26 o
   3  11 -15       18.01       16.90     18.81 o
   4  11 -15       49.92       40.23     26.17 o
   5  11 -15        3.06      -10.59     10.59 o
   6  11 -15        4.60        1.59     12.14 o
   7  11 -15        5.22        0.79     17.62 o
   8  11 -15       50.01        5.08     60.78 o
   1  12 -15       31.52       64.87     26.91 o
   2  12 -15       99.40      106.84     39.68 o
   3  12 -15        5.89        0.77     15.45 o
   4  12 -15       24.84       17.92     17.09 o
   5  12 -15       19.79       30.68      4.07 o
   6  12 -15        3.50       11.33     14.69 o
   7  12 -15        5.99       13.67     15.38 o
   1  13 -15        2.99        0.75     21.26 o
   2  13 -15       62.94       50.09     24.43 o
   3  13 -15        1.65       11.26     20.32 o
   4  13 -15      101.57       68.60     33.20 o
   5  13 -15       18.23       33.97     21.98 o
   6  13 -15        1.56        5.77     15.32 o
   1  14 -15        0.99       13.63     24.41 o
   2  14 -15       58.34       56.46     30.66 o
   3  14 -15       18.56       50.15     19.13 o
   0   0 -14     3888.05     3944.83    258.50 o
   2   0 -14     1575.98     1521.99    113.07 o
   4   0 -14      173.89      199.83     41.46 o
   6   0 -14      380.73      334.31     84.57 o
   8   0 -14      110.30       99.18     43.75 o
  10   0 -14      262.08      317.68     89.98 o
  12   0 -14      275.14      311.37     89.89 o
   0   1 -14      424.56      471.86     63.25 o
   1   1 -14       24.09       37.61     16.35 o
   2   1 -14     1047.94     1043.92     67.23 o
   3   1 -14      107.49      169.46     28.87 o
   4   1 -14      130.14      124.22     16.52 o
   5   1 -14      205.80      218.90     37.02 o
   6   1 -14      527.96      558.59     57.97 o
   7   1 -14       27.33       11.77     15.25 o
   8   1 -14     2531.05     2500.35    167.29 o
   9   1 -14        5.93       -2.30      3.83 o
  10   1 -14      139.93      128.58     36.77 o
  11   1 -14        2.96       12.88     17.65 o
  12   1 -14       21.60       19.20     10.35 o
  13   1 -14        0.93       26.94     36.58 o
   0   2 -14     1803.44     1837.77    127.86 o
   1   2 -14      612.04      603.23     41.01 o
   2   2 -14      957.65      979.28     43.87 o
   3   2 -14       45.59       45.84     15.82 o
   4   2 -14       10.58        7.15      7.48 o
   5   2 -14      145.19      137.45     18.06 o
   6   2 -14      298.61      341.44     45.94 o
   7   2 -14       35.49       33.22     12.99 o
   8   2 -14      263.79      243.52     52.88 o
   9   2 -14       37.31       41.16     22.63 o
  10   2 -14       55.39       64.11     16.70 o
  11   2 -14      104.31       85.70     44.19 o
  12   2 -14       32.91        7.49     11.32 o
  13   2 -14       55.34       47.36     46.07 o
   0   3 -14      174.26      244.75     34.99 o
   1   3 -14     1528.72     1645.86     64.84 o
   2   3 -14      157.51      156.79     23.16 o
   3   3 -14      375.70      383.93     59.17 o
   4   3 -14       24.93       20.15      4.17 o
   5   3 -14      201.95      236.88     45.71 o
   6   3 -14      181.74      155.53     36.46 o
   7   3 -14      372.03      360.84     58.45 o
   8   3 -14      755.62      761.18     84.91 o
   9   3 -14      121.59      103.54     54.38 o
  10   3 -14      154.43      187.00     71.85 o
  11   3 -14      224.18      223.50     76.48 o
  12   3 -14        1.86        0.10     28.46 o
  13   3 -14       38.94       41.29     41.76 o
   0   4 -14      681.54      722.05     66.30 o
   1   4 -14      106.80       98.63     12.48 o
   2   4 -14      138.28      144.30     23.09 o
   3   4 -14      285.11      288.38     37.69 o
   4   4 -14       49.00       67.37     26.08 o
   5   4 -14       86.70       80.82     27.82 o
   6   4 -14      107.84       85.34     26.60 o
   7   4 -14       58.43       24.10     25.72 o
   8   4 -14       75.55       57.05     30.35 o
   9   4 -14      464.62      522.26     71.67 o
  10   4 -14      125.28      135.79     58.92 o
  11   4 -14      177.09      198.84     77.15 o
  12   4 -14        3.56       20.66     13.15 o
  13   4 -14        7.33       13.77     26.91 o
   0   5 -14       41.72       18.62     16.08 o
   1   5 -14      368.67      405.33     37.33 o
   2   5 -14      618.88      587.43     57.27 o
   3   5 -14      313.16      245.29     35.44 o
   4   5 -14      135.09      121.59     19.48 o
   5   5 -14      446.43      431.32     49.26 o
   6   5 -14       65.20       48.54     18.21 o
   7   5 -14      280.34      254.92     39.89 o
   8   5 -14        3.97        0.65     19.28 o
   9   5 -14      198.43      207.87     36.45 o
  10   5 -14      105.03      107.73     33.33 o
  11   5 -14       39.04       13.02     22.97 o
  12   5 -14        4.16      -29.35     29.35 o
  13   5 -14       67.67       51.01     34.15 o
   0   6 -14      771.82      751.91     72.71 o
   1   6 -14      347.62      388.53     45.99 o
   2   6 -14       83.97      148.89     36.86 o
   3   6 -14      737.67      725.88     66.01 o
   4   6 -14      228.77      206.73     32.49 o
   5   6 -14      385.15      371.18     49.15 o
   6   6 -14        4.93      -11.74     12.43 o
   7   6 -14       37.32       28.05     13.50 o
   8   6 -14       43.63       34.46     21.15 o
   9   6 -14       57.19       19.40     31.70 o
  10   6 -14      140.63      100.68     21.32 o
  11   6 -14      106.67       82.42     35.18 o
  12   6 -14       78.24       88.94     29.94 o
   0   7 -14      183.75      186.56    124.50 o
   1   7 -14       32.25       30.59     16.72 o
   2   7 -14      364.74      322.50     44.49 o
   3   7 -14       46.55       63.46     21.20 o
   4   7 -14      772.46      807.48     75.31 o
   5   7 -14      365.54      363.66     52.69 o
   6   7 -14      158.32      159.47     32.76 o
   7   7 -14      113.12       91.11     24.58 o
   8   7 -14      141.11      173.69     35.88 o
   9   7 -14       29.55        4.75     19.99 o
  10   7 -14       24.54       21.38     17.24 o
  11   7 -14       84.20       90.79     30.03 o
  12   7 -14      147.12      174.50     49.91 o
   0   8 -14      258.11      198.95     65.57 o
   1   8 -14      723.39      887.13    118.48 o
   2   8 -14      130.76      109.53     28.65 o
   3   8 -14      616.04      689.77     67.01 o
   4   8 -14       20.97       21.19     13.67 o
   5   8 -14      198.10      227.46     42.64 o
   6   8 -14       62.60       75.91     25.64 o
   7   8 -14      215.66      258.69     46.85 o
   8   8 -14       31.90       25.33     16.06 o
   9   8 -14       55.25       59.08     33.41 o
  10   8 -14        4.39       -1.93     14.97 o
  11   8 -14       34.74       59.19     32.42 o
   0   9 -14       16.38        4.88     21.79 o
   1   9 -14        0.40      -13.28     22.99 o
   2   9 -14      156.18      207.34     48.76 o
   3   9 -14       54.19       36.24     12.23 o
   4   9 -14       71.77       52.22     20.44 o
   5   9 -14       39.72       23.17     12.80 o
   6   9 -14      361.44      398.55     57.53 o
   7   9 -14       89.24       95.05     27.89 o
   8   9 -14       20.01       24.41     16.09 o
   9   9 -14       62.01       67.09     52.88 o
  10   9 -14       41.54       34.07     27.07 o
  11   9 -14       21.22       36.11     58.11 o
   0  10 -14      194.78      217.47     72.99 o
   1  10 -14        6.71        0.22     19.91 o
   2  10 -14        0.40       13.14     12.12 o
   3  10 -14       70.64       79.55     27.62 o
   4  10 -14        9.06        6.63     12.53 o
   5  10 -14      223.55      220.48     39.81 o
   6  10 -14       30.09       31.49     14.79 o
   7  10 -14       25.26       17.93     17.50 o
   8  10 -14        6.02       35.75     54.27 o
   9  10 -14       26.08      111.27     57.43 o
  10  10 -14        8.20       12.07     60.83 o
   0  11 -14        5.29       -1.54      9.98 o
   1  11 -14       26.33       -5.96     19.93 o
   2  11 -14       14.71        3.85     13.38 o
   3  11 -14       17.44       23.67     12.37 o
   4  11 -14        4.22      -15.10     15.10 o
   5  11 -14       50.18       71.09     24.09 o
   6  11 -14        6.16       -0.34      7.67 o
   7  11 -14       61.37       39.53     14.47 o
   8  11 -14       48.57       -7.82     34.08 o
   9  11 -14       29.61        3.97     59.31 o
   0  12 -14       16.41        2.32     22.47 o
   1  12 -14       10.74       24.19     10.02 o
   2  12 -14       57.02       50.10     27.55 o
   3  12 -14       22.59        5.40     14.77 o
   4  12 -14        9.92        9.62     19.87 o
   5  12 -14        2.31       -1.04      6.42 o
   6  12 -14       16.02       26.96     17.79 o
   7  12 -14        5.80      -10.79     18.35 o
   8  12 -14        0.46        2.09     13.99 o
   0  13 -14       81.35       96.65     61.45 o
   1  13 -14       43.62       28.59     20.24 o
   2  13 -14       13.68      -10.01     14.16 o
   3  13 -14       42.21       61.37     23.07 o
   4  13 -14        6.51        2.47     17.38 o
   5  13 -14       43.31       31.82     17.13 o
   6  13 -14      101.27      162.39     53.32 o
   7  13 -14       36.64       43.28     32.27 o
   0  14 -14      113.23      122.83     57.12 o
   1  14 -14       27.21       -7.39     13.44 o
   2  14 -14       17.34        5.05     14.70 o
   3  14 -14       10.56        8.88     15.80 o
   4  14 -14        0.79       27.91      6.50 o
   5  14 -14       24.94       31.59     32.62 o
   0  15 -14        2.91      -22.69     27.56 o
   1  15 -14        0.90        5.46     15.32 o
   2   0 -13     1652.56     1652.35    114.59 o
   4   0 -13        0.13       -2.14      5.81 o
   6   0 -13      374.47      372.52     84.64 o
   8   0 -13     2186.62     2225.86    216.37 o
  10   0 -13     1637.33     1607.52    189.71 o
  12   0 -13      115.60      205.21     70.25 o
   1   1 -13      133.22      127.50     22.77 o
   2   1 -13     2724.02     2789.10    104.90 o
   3   1 -13      707.56      747.83     37.08 o
   4   1 -13      613.55      557.03     34.27 o
   5   1 -13       27.54       17.18      9.29 o
   6   1 -13      228.90      207.84     33.04 o
   7   1 -13      101.90       99.07     29.09 o
   8   1 -13      854.17      908.44     98.23 o
   9   1 -13       43.91       54.95     24.18 o
  10   1 -13      132.11      100.64     30.14 o
  11   1 -13        0.12       -4.14     11.88 o
  12   1 -13       90.85       89.37     27.07 o
  13   1 -13       17.76       33.30     38.21 o
   1   2 -13      193.45      178.09     20.06 o
   2   2 -13      117.33      117.11     15.97 o
   3   2 -13       75.39       58.78     16.05 o
   4   2 -13       64.38       77.08     14.17 o
   5   2 -13      963.59      981.67     51.62 o
   6   2 -13      523.05      485.86     52.12 o
   7   2 -13      122.14      106.05     24.16 o
   8   2 -13      479.77      508.71     72.48 o
   9   2 -13       27.42       34.74     24.59 o
  10   2 -13      213.72      198.56     47.45 o
  11   2 -13       53.54       31.50     10.45 o
  12   2 -13        2.46       -0.12     26.80 o
  13   2 -13        7.19       15.10     18.98 o
   1   3 -13     1000.27      996.85     49.58 o
   2   3 -13     2784.87     2798.84     70.52 o
   3   3 -13      382.46      354.05     54.40 o
   4   3 -13      202.49      251.30     27.84 o
   5   3 -13       58.19       50.55     15.03 o
   6   3 -13       20.34       13.88     10.70 o
   7   3 -13       99.95      102.22     28.73 o
   8   3 -13      351.07      340.29     53.66 o
   9   3 -13        7.20        1.07     12.30 o
  10   3 -13      873.54      911.49    152.12 o
  11   3 -13       11.83        1.86     17.04 o
  12   3 -13       49.98       50.40     34.36 o
  13   3 -13       69.88       88.45     45.88 o
   1   4 -13      218.89      232.73     22.71 o
   2   4 -13      117.91      107.80     21.07 o
   3   4 -13       52.95       40.07     11.20 o
   4   4 -13       37.91       37.66     14.78 o
   5   4 -13       32.00       32.46     19.82 o
   6   4 -13       40.39       23.70     14.50 o
   7   4 -13       66.89       51.12     20.84 o
   8   4 -13      120.70      121.43     30.07 o
   9   4 -13      508.97      513.51     67.77 o
  10   4 -13       83.44       94.35     53.83 o
  11   4 -13       81.18      120.00     60.29 o
  12   4 -13      274.43      345.82     99.33 o
  13   4 -13        5.34       -7.10      7.10 o
   1   5 -13      468.88      514.74     43.46 o
   2   5 -13       38.75       38.95     10.26 o
   3   5 -13       91.92       91.75     18.84 o
   4   5 -13      223.29      220.26     31.38 o
   5   5 -13      219.69      199.72     30.55 o
   6   5 -13       51.27       32.56     15.86 o
   7   5 -13      498.65      420.58     50.26 o
   8   5 -13      228.16      194.76     31.59 o
   9   5 -13      124.96      110.72     24.91 o
  10   5 -13      159.27      141.13     39.24 o
  11   5 -13      160.11      145.69     40.14 o
  12   5 -13       41.46        8.68     24.02 o
  13   5 -13       51.59       37.90     33.91 o
   1   6 -13      508.24      487.47     51.32 o
   2   6 -13      159.62      155.95     32.62 o
   3   6 -13      591.80      555.15     57.24 o
   4   6 -13      106.27      113.54     21.82 o
   5   6 -13      217.27      114.19     46.77 o
   6   6 -13       68.08       42.02     16.77 o
   7   6 -13      234.32      173.42     28.41 o
   8   6 -13      124.25      109.98     19.48 o
   9   6 -13       37.12       18.83     19.68 o
  10   6 -13      244.94      244.23     54.14 o
  11   6 -13       70.22      100.50     32.69 o
  12   6 -13       25.69        5.18     27.31 o
  13   6 -13       37.80        7.44     27.34 o
   1   7 -13      346.56      337.46     49.28 o
   2   7 -13      116.23      113.14     25.26 o
   3   7 -13      475.23      513.92     57.60 o
   4   7 -13      192.43      210.95     40.05 o
   5   7 -13     1128.04     1176.13     91.08 o
   6   7 -13       95.01       92.62     23.60 o
   7   7 -13      210.66      224.05     40.08 o
   8   7 -13      531.26      490.18     58.43 o
   9   7 -13        3.24      -11.88     21.16 o
  10   7 -13        8.52       13.26     13.71 o
  11   7 -13      114.14       90.85     31.22 o
  12   7 -13       41.06       33.74     31.07 o
   1   8 -13      294.05      469.81     85.51 o
   2   8 -13      176.74      207.10     35.04 o
   3   8 -13      220.49      156.71     27.97 o
   4   8 -13      860.43      970.73    101.19 o
   5   8 -13       82.26       62.52     16.66 o
   6   8 -13        5.37       21.88     11.53 o
   7   8 -13      830.97      830.28     80.24 o
   8   8 -13       54.32       38.69     20.97 o
   9   8 -13       21.44       35.52     23.65 o
  10   8 -13      142.38      136.34     43.19 o
  11   8 -13        9.26       -0.40      4.70 o
  12   8 -13      146.50      155.51     50.48 o
   1   9 -13      274.34      289.37     60.28 o
   2   9 -13      358.43      514.28     62.18 o
   3   9 -13      221.70      348.53     48.14 o
   4   9 -13       23.64        0.77     10.71 o
   5   9 -13       12.32       -6.98      8.25 o
   6   9 -13      238.42      252.27     46.58 o
   7   9 -13       28.90       56.35     26.16 o
   8   9 -13       54.91       70.78     24.32 o
   9   9 -13        7.27       20.44     25.02 o
  10   9 -13       53.90       78.28     40.16 o
  11   9 -13       72.52       90.10     39.62 o
   1  10 -13      289.41      266.02     57.88 o
   2  10 -13       73.84       72.41     28.05 o
   3  10 -13       27.49      -11.69     20.89 o
   4  10 -13      105.75      136.68     32.89 o
   5  10 -13      114.44      115.42     29.14 o
   6  10 -13       17.75       10.91     17.51 o
   7  10 -13       17.94       12.80     16.60 o
   8  10 -13       21.39       37.77     23.60 o
   9  10 -13       47.20       87.89     48.31 o
  10  10 -13      168.43      216.53     73.78 o
  11  10 -13       88.59      110.79     59.95 o
   1  11 -13      224.58      206.38     52.59 o
   2  11 -13       40.63       46.50     26.19 o
   3  11 -13      113.34       90.93     37.24 o
   4  11 -13       48.66       24.04     13.30 o
   5  11 -13       27.87       10.62      9.71 o
   6  11 -13       13.61       24.54     14.45 o
   7  11 -13       42.97       19.57     16.46 o
   8  11 -13       66.01       23.15     33.59 o
   9  11 -13       22.46      -10.63     76.11 o
  10  11 -13        1.80       25.77     37.40 o
   1  12 -13       85.16       60.45     31.80 o
   2  12 -13      111.07      105.79     35.58 o
   3  12 -13      111.17      101.98     39.48 o
   4  12 -13       84.59      134.24     46.72 o
   5  12 -13       13.04       12.68     11.79 o
   6  12 -13       11.08       11.68      8.45 o
   7  12 -13        1.63        7.54     13.46 o
   8  12 -13       19.51       58.23     36.19 o
   9  12 -13      107.21      163.95     47.71 o
   1  13 -13       48.14       49.41     44.31 o
   2  13 -13       12.08      -18.16     18.16 o
   3  13 -13        3.92        9.35      5.67 o
   4  13 -13       39.36       54.63     32.60 o
   5  13 -13       22.36       46.16     25.99 o
   6  13 -13       26.98       42.63     26.77 o
   7  13 -13       46.50      112.77     36.76 o
   1  14 -13       17.60       13.55     19.19 o
   2  14 -13       63.80       45.28     24.57 o
   3  14 -13       12.11       28.47     16.30 o
   4  14 -13       36.45       35.70     35.55 o
   5  14 -13       40.65       27.12     14.97 o
   6  14 -13       22.69       37.46     27.99 o
   1  15 -13       37.89       34.93     22.93 o
   2  15 -13       31.76       26.07      4.81 o
   3  15 -13        2.35        3.43     13.80 o
   0   0 -12     1865.41     2066.15    169.90 o
   2   0 -12      428.37      408.69     54.97 o
   4   0 -12     1229.98     1323.06     96.78 o
   6   0 -12       17.08       22.29     24.31 o
   8   0 -12      983.88     1030.60    141.22 o
  10   0 -12      564.75      539.02    108.75 o
  12   0 -12       87.92       82.96     41.84 o
   0   1 -12     4722.86     4790.28    184.40 o
   1   1 -12       40.30       32.99      9.09 o
   2   1 -12      325.82      287.89     32.68 o
   3   1 -12      177.28      198.24     19.67 o
   4   1 -12       33.58       53.79      9.99 o
   5   1 -12      326.38      347.43     42.00 o
   6   1 -12      104.26      111.13     23.50 o
   7   1 -12       12.40       10.16      6.55 o
   8   1 -12      808.59      808.19     86.74 o
   9   1 -12      187.12      180.32     40.13 o
  10   1 -12      822.27      881.69     96.34 o
  11   1 -12       10.72       11.78     14.36 o
  12   1 -12       67.51       52.86     20.16 o
  13   1 -12       32.02       42.80     31.54 o
   0   2 -12      144.80      126.08     29.65 o
   1   2 -12      305.27      279.67     25.45 o
   2   2 -12       88.51       85.98     11.91 o
   3   2 -12      214.25      224.17     36.91 o
   4   2 -12      523.63      556.91     38.58 o
   5   2 -12     1008.20      983.26     50.87 o
   6   2 -12       18.58       16.53      6.92 o
   7   2 -12      313.46      329.53     41.81 o
   8   2 -12      353.55      371.37     60.45 o
   9   2 -12      174.04      207.75     43.46 o
  10   2 -12       72.87       81.54     28.14 o
  11   2 -12      124.94      127.42     42.43 o
  12   2 -12       51.71       45.16     32.02 o
  13   2 -12       68.92       89.25     48.31 o
   0   3 -12       45.09       45.75     11.65 o
   1   3 -12      950.20     1036.31     48.52 o
   2   3 -12      263.70      272.71     45.65 o
   3   3 -12       38.60       35.48      8.93 o
   4   3 -12       64.56       49.15     11.14 o
   5   3 -12       85.76       95.72     18.81 o
   6   3 -12      229.97      237.00     27.90 o
   7   3 -12       76.02       66.88     22.38 o
   8   3 -12      195.33      167.08     35.70 o
   9   3 -12       54.09       55.67     31.31 o
  10   3 -12      347.52      315.09     82.92 o
  11   3 -12       64.84       48.31     31.54 o
  12   3 -12       31.93       36.99     12.57 o
  13   3 -12       21.38       22.98     20.42 o
   0   4 -12       70.58       97.14     26.04 o
   1   4 -12      399.68      435.45     31.71 o
   2   4 -12      516.88      616.42     53.30 o
   3   4 -12       70.90       45.04     14.83 o
   4   4 -12      117.67      103.63     20.70 o
   5   4 -12       49.52       36.91     19.05 o
   6   4 -12      468.11      548.94     67.24 o
   7   4 -12        1.80        6.82     13.31 o
   8   4 -12       54.50       36.47     14.26 o
   9   4 -12      693.07      683.39     72.49 o
  10   4 -12      140.96      162.04     64.17 o
  11   4 -12      573.33      603.33    124.73 o
  12   4 -12       27.86       33.38     30.95 o
  13   4 -12       24.79       32.30     35.34 o
   0   5 -12     1194.60     1323.08     83.34 o
   1   5 -12      271.40      291.76     36.61 o
   2   5 -12      100.04      111.70     24.48 o
   3   5 -12      650.20      698.16     59.63 o
   4   5 -12        6.05        1.11     12.06 o
   5   5 -12       71.58       47.07     10.59 o
   6   5 -12        5.49       -8.48     18.04 o
   7   5 -12      516.33      482.65     52.06 o
   8   5 -12       23.94        5.00     10.83 o
   9   5 -12      150.15      128.71     22.47 o
  10   5 -12      116.44       78.44     25.60 o
  11   5 -12      274.43      323.68     65.85 o
  12   5 -12      188.22      191.68     51.89 o
  13   5 -12      101.68       82.84     21.85 o
  14   5 -12        5.41      -49.54     75.64 o
   0   6 -12     1415.86     1527.30     98.98 o
   1   6 -12      468.23      500.77     45.01 o
   2   6 -12      290.18      356.00     44.58 o
   3   6 -12       29.30       49.26     16.53 o
   4   6 -12        1.41       -5.59     13.77 o
   5   6 -12       25.45       26.71     22.14 o
   6   6 -12      492.76      464.52     51.27 o
   7   6 -12      100.43       76.43     17.02 o
   8   6 -12      195.74      236.55     35.81 o
   9   6 -12       17.23       10.58      7.24 o
  10   6 -12      105.24       82.17     19.82 o
  11   6 -12        9.44      -10.04     28.39 o
  12   6 -12      383.26      328.96     69.60 o
  13   6 -12       15.44       18.00     13.65 o
   0   7 -12     2380.61     2610.03    130.54 o
   1   7 -12      118.17      132.74     29.75 o
   2   7 -12      154.02      133.06     10.40 o
   3   7 -12       36.85       36.61      7.29 o
   4   7 -12      108.23       88.87     21.80 o
   5   7 -12     1129.47     1245.02     88.83 o
   6   7 -12      782.29      829.02     74.82 o
   7   7 -12      538.50      503.72     59.19 o
   8   7 -12       45.15       28.34     12.73 o
   9   7 -12       66.65       42.56     14.10 o
  10   7 -12       52.33       38.73     15.72 o
  11   7 -12       30.33       14.49     15.43 o
  12   7 -12      127.50      141.59     38.33 o
  13   7 -12       11.87       -8.56     22.87 o
   0   8 -12      611.79      625.16    116.39 o
   1   8 -12      736.83      913.56    116.52 o
   2   8 -12       12.35       28.35     21.94 o
   3   8 -12       18.73       40.96     10.93 o
   4   8 -12      846.88      935.28     92.84 o
   5   8 -12        8.06       -6.46     22.91 o
   6   8 -12      540.97      519.71     61.68 o
   7   8 -12      281.22      332.81     49.52 o
   8   8 -12      241.26      226.14     42.91 o
   9   8 -12       21.03       14.29      9.93 o
  10   8 -12       10.30       -5.64     11.46 o
  11   8 -12        7.18        0.32     16.27 o
  12   8 -12       14.78       17.31     14.24 o
   0   9 -12     4931.02     4948.95    337.64 o
   1   9 -12      249.02      222.73     51.66 o
   2   9 -12      161.69      146.42     39.36 o
   3   9 -12      251.32      326.30     51.80 o
   4   9 -12       52.18       40.18     15.50 o
   5   9 -12      104.25       78.96     23.07 o
   6   9 -12       67.91       77.50     27.59 o
   7   9 -12       17.15        2.88     14.28 o
   8   9 -12      252.86      289.91     49.76 o
   9   9 -12      429.63      439.80     85.09 o
  10   9 -12       54.65       83.27     43.43 o
  11   9 -12        3.22      -13.46     13.46 o
  12   9 -12       75.86      122.10     65.00 o
   0  10 -12      172.47      194.89     72.16 o
   1  10 -12      654.91      571.41     86.53 o
   2  10 -12      913.10      971.75    122.54 o
   3  10 -12       45.14       28.54     18.13 o
   4  10 -12       33.90       19.92     11.51 o
   5  10 -12      108.47       96.99     25.05 o
   6  10 -12      131.81       89.04     18.32 o
   7  10 -12       78.22       73.24     23.34 o
   8  10 -12       61.47      100.70     36.15 o
   9  10 -12       17.24       31.99     24.58 o
  10  10 -12       18.61       34.38     50.55 o
  11  10 -12       52.96      132.85     94.12 o
   0  11 -12     1273.79     1196.13    178.84 o
   1  11 -12       43.72       60.80     32.11 o
   2  11 -12       22.18        4.54     17.60 o
   3  11 -12      181.69      142.95     42.60 o
   4  11 -12       60.92       41.12     18.23 o
   5  11 -12       24.42       13.11     26.45 o
   6  11 -12       29.34       27.58      8.47 o
   7  11 -12      123.90      110.47     25.81 o
   8  11 -12       79.21       36.38     33.61 o
   9  11 -12       64.77       24.69     31.04 o
  10  11 -12       20.58       38.46     26.51 o
   0  12 -12      387.34      440.27    116.44 o
   1  12 -12       39.14       24.28     17.71 o
   2  12 -12       31.94       20.23     11.90 o
   3  12 -12      108.31       80.31     34.57 o
   4  12 -12       17.22       25.04     22.28 o
   5  12 -12       30.99       30.20     18.62 o
   6  12 -12       44.41       75.72     30.11 o
   7  12 -12       48.85       51.53     20.92 o
   8  12 -12        8.19       14.12     24.22 o
   9  12 -12       16.09       -9.21      9.21 o
   0  13 -12      181.63      207.07     79.11 o
   1  13 -12       32.72       67.68     33.19 o
   2  13 -12        9.19       15.76     28.89 o
   3  13 -12      213.68      221.29     57.23 o
   4  13 -12       30.53       32.63     24.69 o
   5  13 -12       17.84       31.96     22.91 o
   6  13 -12       17.72        3.21     17.89 o
   7  13 -12       34.69      105.28     36.60 o
   8  13 -12       42.92      118.39     45.71 o
   0  14 -12       80.89       99.75     52.88 o
   1  14 -12       19.49        5.28     22.77 o
   2  14 -12        7.42       11.06     20.48 o
   3  14 -12       26.75       11.68     14.30 o
   4  14 -12       35.25       42.64     32.66 o
   5  14 -12       69.99       78.73     36.92 o
   6  14 -12       45.74       79.32     34.26 o
   7  14 -12        3.04       22.92     16.87 o
   0  15 -12       12.37       28.90     32.88 o
   1  15 -12       61.56       61.58     34.94 o
   2  15 -12       25.93       51.27     28.30 o
   3  15 -12       10.69       15.11     19.58 o
   4  15 -12       35.49       54.88     28.93 o
   5  15 -12       19.25       27.20     20.23 o
   2   0 -11      785.51      804.64     72.30 o
   4   0 -11      619.67      739.35     69.40 o
   6   0 -11      275.17      296.33     68.28 o
   8   0 -11      139.66      121.60     49.23 o
  10   0 -11      270.17      262.77     72.72 o
  12   0 -11      371.90      369.14     84.25 o
   1   1 -11      389.40      411.77     36.87 o
   2   1 -11       38.65       34.21      8.87 o
   3   1 -11       66.85       69.71     11.55 o
   4   1 -11     1155.78     1106.25     46.72 o
   5   1 -11     1101.54     1061.27     70.36 o
   6   1 -11      162.37      203.33     30.76 o
   7   1 -11       22.11       23.36     13.35 o
   8   1 -11      243.56      284.12     49.38 o
   9   1 -11       10.75       13.76     13.26 o
  10   1 -11      592.32      572.44     74.10 o
  11   1 -11       91.00       94.24     24.22 o
  12   1 -11      113.94      103.80     29.55 o
   1   2 -11     1059.82     1068.42     47.85 o
   2   2 -11      313.94      258.34     25.18 o
   3   2 -11      664.82      658.26     39.18 o
   4   2 -11      112.00      112.01     17.59 o
   5   2 -11       81.89       75.98     10.69 o
   6   2 -11       17.51       10.48      3.71 o
   7   2 -11        8.74       14.42      9.82 o
   8   2 -11       46.05       51.47     20.75 o
   9   2 -11      249.23      281.84     49.76 o
  10   2 -11      576.20      677.77     81.72 o
  11   2 -11      114.86      129.14     51.89 o
  12   2 -11      298.86      331.45     83.88 o
  13   2 -11       28.72       69.60     42.04 o
   1   3 -11      919.67      986.39     56.77 o
   2   3 -11      790.08      798.72     75.52 o
   3   3 -11      274.48      293.23     44.20 o
   4   3 -11      301.70      289.35     26.79 o
   5   3 -11      332.54      331.79     34.91 o
   6   3 -11      325.46      320.43     32.77 o
   7   3 -11       55.48       57.93     21.07 o
   8   3 -11       11.29       10.82     11.82 o
   9   3 -11      568.14      606.07    110.67 o
  10   3 -11      206.25      201.48     65.44 o
  11   3 -11       95.94      103.48     46.56 o
  12   3 -11       37.55       20.10     19.24 o
  13   3 -11       34.99       43.32     25.41 o
   1   4 -11      520.44      512.60     34.91 o
   2   4 -11      855.43      871.35     61.22 o
   3   4 -11      330.03      372.47     32.47 o
   4   4 -11      331.98      302.16     32.63 o
   5   4 -11       90.82       91.26     20.12 o
   6   4 -11      118.37      102.16     27.57 o
   7   4 -11       12.79        9.42      4.32 o
   8   4 -11      253.28      202.51     36.31 o
   9   4 -11      172.73      193.74     35.63 o
  10   4 -11       52.82       42.52     30.59 o
  11   4 -11      578.01      600.98    120.11 o
  12   4 -11      386.79      431.26    106.25 o
  13   4 -11       69.23       56.79     39.98 o
   1   5 -11      240.31      304.78     46.81 o
   2   5 -11      361.54      368.33     41.12 o
   3   5 -11      279.64      278.05     36.62 o
   4   5 -11      558.54      504.50     49.41 o
   5   5 -11      140.19      104.31     21.79 o
   6   5 -11        3.28      -14.11     14.11 o
   7   5 -11       90.27       36.78     14.53 o
   8   5 -11      545.75      574.21     54.61 o
   9   5 -11      113.10       78.96     17.44 o
  10   5 -11      203.64      162.23     37.91 o
  11   5 -11      359.95      375.27     71.32 o
  12   5 -11        3.51       18.10     33.04 o
  13   5 -11       94.51       42.54     32.65 o
  14   5 -11       43.56       41.87     52.44 o
   1   6 -11      569.85      564.24     50.31 o
   2   6 -11      340.64      415.89     46.48 o
   3   6 -11       59.84       58.39     16.08 o
   4   6 -11        1.43        1.16      3.49 o
   5   6 -11      210.90      216.64     34.41 o
   6   6 -11       28.22       10.19     11.47 o
   7   6 -11       71.23       62.67     21.16 o
   8   6 -11       42.10       18.64      9.45 o
   9   6 -11      202.70      190.05     32.04 o
  10   6 -11       97.60       56.78     29.16 o
  11   6 -11      151.59      105.01     31.44 o
  12   6 -11       28.12        5.57     22.66 o
  13   6 -11       26.56       25.26     35.36 o
  14   6 -11       25.74      -40.33     62.35 o
   1   7 -11      248.43      254.73     37.58 o
   2   7 -11      935.68      963.27     68.53 o
   3   7 -11       29.28       72.74     21.99 o
   4   7 -11       22.58       -6.44     12.21 o
   5   7 -11     1206.25     1263.21     88.84 o
   6   7 -11       31.12       35.66     16.68 o
   7   7 -11     1274.03     1264.28     90.74 o
   8   7 -11      229.90      263.75     40.51 o
   9   7 -11       73.60       57.73     17.31 o
  10   7 -11       58.99       39.33     20.54 o
  11   7 -11       29.84       11.05     22.23 o
  12   7 -11       27.88       -2.62     18.58 o
  13   7 -11        7.47        2.72     18.77 o
   1   8 -11      201.63      178.92     42.61 o
   2   8 -11      526.54      650.05     80.07 o
   3   8 -11      326.37      380.72     46.72 o
   4   8 -11     1718.07     1981.58    170.23 o
   5   8 -11      429.24      462.01     79.13 o
   6   8 -11       49.97       45.19     11.92 o
   7   8 -11      193.36      196.81     37.58 o
   8   8 -11        7.98        3.86      7.19 o
   9   8 -11       76.55       57.11     27.11 o
  10   8 -11        2.74      -17.85     17.85 o
  11   8 -11      139.97      127.61     41.24 o
  12   8 -11       47.83       22.99     10.78 o
  13   8 -11       46.14       40.28     26.43 o
   1   9 -11      862.87      913.68     97.63 o
   2   9 -11      915.73      991.74     90.48 o
   3   9 -11       66.24       75.02     23.66 o
   4   9 -11      551.82      557.61     59.69 o
   5   9 -11      126.10       76.44     42.31 o
   6   9 -11      735.22      818.25     78.39 o
   7   9 -11       12.04       19.82     13.29 o
   8   9 -11      139.12      169.53     37.95 o
   9   9 -11      112.80      117.10     58.01 o
  10   9 -11      119.25      121.74     48.41 o
  11   9 -11       59.60       66.92     35.91 o
  12   9 -11      190.99      188.36     76.95 o
   1  10 -11      739.37      798.05     95.73 o
   2  10 -11      827.20      939.54    121.11 o
   3  10 -11       28.86       22.38     15.36 o
   4  10 -11      160.49      225.31     42.35 o
   5  10 -11       87.88       95.03     24.21 o
   6  10 -11        6.64       -2.70     11.94 o
   7  10 -11      183.12      139.73     27.90 o
   8  10 -11       15.21        6.59     14.07 o
   9  10 -11       11.74       71.85     82.28 o
  10  10 -11       73.82       61.81     61.23 o
  11  10 -11       80.26      122.31     51.53 o
   1  11 -11      971.74      910.77    108.93 o
   2  11 -11      126.60      128.28     42.55 o
   3  11 -11       83.93       90.05     35.57 o
   4  11 -11       65.65       59.34     24.68 o
   5  11 -11        4.19       -8.53     14.70 o
   6  11 -11       15.27        3.32     18.19 o
   7  11 -11       14.08      -11.06     18.40 o
   8  11 -11       43.10       20.11     18.97 o
   9  11 -11        0.22       -9.62     36.64 o
  10  11 -11        0.16       22.25     30.18 o
  11  11 -11       67.93      122.09     67.19 o
   1  12 -11       73.20       91.45     37.06 o
   2  12 -11      473.51      430.61     77.84 o
   3  12 -11      155.55      123.51     40.08 o
   4  12 -11       17.63        7.39      2.72 o
   5  12 -11       23.83        0.56     12.57 o
   6  12 -11        6.96      -18.17     18.17 o
   7  12 -11      290.98      320.78     55.20 o
   8  12 -11        8.93       10.84      7.11 o
   9  12 -11        5.59      -25.23     25.23 o
  10  12 -11       25.42       22.02     30.38 o
   1  13 -11       51.01       62.54     36.65 o
   2  13 -11       11.96       17.67     11.14 o
   3  13 -11       23.93       12.80     25.44 o
   4  13 -11       23.29       33.94     25.91 o
   5  13 -11       33.28       23.97     30.24 o
   6  13 -11       21.08       11.04     12.09 o
   7  13 -11       71.85      127.21     45.95 o
   8  13 -11       78.26      142.32     51.12 o
   9  13 -11       26.21       84.74     44.94 o
   1  14 -11        3.10       32.24     10.23 o
   2  14 -11       64.11       62.77     30.55 o
   3  14 -11        2.05        8.43     16.00 o
   4  14 -11        5.56        7.43     23.56 o
   5  14 -11       35.99       58.16     31.80 o
   6  14 -11       24.63       33.19     25.91 o
   7  14 -11        4.88       37.98     23.62 o
   1  15 -11        3.73       22.08     19.36 o
   2  15 -11        6.88      -14.01     25.45 o
   3  15 -11       10.71       -5.90     10.76 o
   4  15 -11       30.94       37.04     27.40 o
   5  15 -11      116.86      157.68     53.16 o
   6  15 -11        1.50       18.53     22.16 o
   1  16 -11       16.44       -3.04     21.59 o
   2  16 -11        9.32       -9.17      9.17 o
   3  16 -11       11.06       20.20     23.27 o
   0   0 -10     7224.75     7465.81    296.33 o
   2   0 -10      177.93      178.22     31.35 o
   4   0 -10      391.22      399.82     48.37 o
   6   0 -10      707.54      677.71     98.40 o
   8   0 -10     2352.25     2276.88    192.17 o
  10   0 -10      285.02      285.76     69.97 o
  12   0 -10      561.35      529.64    100.24 o
   0   1 -10     1302.42     1314.89     88.59 o
   1   1 -10     1223.26     1208.42     60.41 o
   2   1 -10     1999.65     2129.47     79.79 o
   3   1 -10      170.43      191.03     18.19 o
   4   1 -10      891.14      883.24     40.67 o
   5   1 -10      487.85      478.68     44.53 o
   6   1 -10      493.67      520.71     46.94 o
   7   1 -10       92.20      100.53     29.80 o
   8   1 -10      211.00      225.11     42.18 o
   9   1 -10      135.06      118.87     30.21 o
  10   1 -10      282.98      251.75     46.23 o
  11   1 -10        7.87        5.85     14.91 o
  12   1 -10       72.24       63.54     21.51 o
   0   2 -10      451.38      404.83     51.16 o
   1   2 -10     1685.76     1670.87     57.23 o
   2   2 -10     1473.59     1733.12     85.76 o
   3   2 -10      621.59      636.15     38.26 o
   4   2 -10      792.42      756.40     43.19 o
   5   2 -10       72.31       81.64     11.92 o
   6   2 -10      477.56      455.57     44.00 o
   7   2 -10      182.57      222.86     31.61 o
   8   2 -10      789.08      734.56     77.51 o
   9   2 -10        0.25       -7.39     12.02 o
  10   2 -10      454.08      509.76     69.43 o
  11   2 -10      816.73      844.92    131.19 o
  12   2 -10      390.83      359.13     83.89 o
  13   2 -10       35.05       32.14     27.01 o
   0   3 -10     7396.76     7975.81    180.95 o
   1   3 -10      105.48      113.90     14.75 o
   2   3 -10      190.40      221.38     37.84 o
   3   3 -10      199.18      195.98     26.63 o
   4   3 -10      406.59      362.28     33.71 o
   5   3 -10      126.45      161.22     23.00 o
   6   3 -10      427.58      430.07     37.62 o
   7   3 -10        6.61        1.12      8.54 o
   8   3 -10      219.54      213.23     36.21 o
   9   3 -10      810.55      768.43    121.35 o
  10   3 -10      454.24      424.28     92.81 o
  11   3 -10      276.50      274.66     74.80 o
  12   3 -10       64.12       19.90     25.94 o
  13   3 -10        9.33       -3.12     14.97 o
   0   4 -10    14888.43    16336.32    274.35 o
   1   4 -10     1673.97     1579.62     59.84 o
   2   4 -10     2247.78     2240.91     95.16 o
   3   4 -10     2104.63     2015.87     73.43 o
   4   4 -10       31.52       27.91      4.41 o
   5   4 -10       70.13       61.41     16.15 o
   6   4 -10      147.15      107.14     24.58 o
   7   4 -10       58.92       60.51     18.36 o
   8   4 -10       80.72       86.19     24.38 o
   9   4 -10       25.61       26.51      7.07 o
  10   4 -10      476.15      382.73     86.64 o
  11   4 -10      299.49      331.95     86.94 o
  12   4 -10      221.50      226.49     78.98 o
  13   4 -10      176.03      223.71     77.12 o
   0   5 -10     4305.68     4503.98    151.41 o
   1   5 -10     1124.17     1094.07     68.14 o
   2   5 -10      552.65      519.35     47.90 o
   3   5 -10      458.92      488.54     47.17 o
   4   5 -10       34.12       52.46     14.29 o
   5   5 -10      105.50      104.27     16.94 o
   6   5 -10       60.46       53.07      7.27 o
   7   5 -10      244.12      198.22     28.44 o
   8   5 -10      850.66      913.14     69.18 o
   9   5 -10       21.83       26.09     18.77 o
  10   5 -10       14.06        5.69     20.24 o
  11   5 -10      557.99      536.03     84.14 o
  12   5 -10      442.03      475.13     81.64 o
  13   5 -10       57.47       50.44     24.83 o
  14   5 -10       33.11      -17.14     51.82 o
   0   6 -10     1712.66     1872.10    147.88 o
   1   6 -10     1560.83     1576.52     83.02 o
   2   6 -10       56.57       69.06     21.74 o
   3   6 -10       88.70       88.63     21.90 o
   4   6 -10      289.63      289.54     38.91 o
   5   6 -10      568.61      586.84     53.78 o
   6   6 -10      395.49      381.25     45.10 o
   7   6 -10      366.21      360.88     43.83 o
   8   6 -10      263.96      285.10     37.72 o
   9   6 -10       41.62       34.78      8.11 o
  10   6 -10      200.29      158.29     41.49 o
  11   6 -10       46.73       34.86     30.62 o
  12   6 -10      101.23      106.03     30.65 o
  13   6 -10       40.94       35.49     30.05 o
  14   6 -10       71.08       19.77     45.73 o
   0   7 -10      883.83     1075.15    106.44 o
   1   7 -10      274.27      332.02     41.20 o
   2   7 -10       36.84       26.08     10.14 o
   3   7 -10      512.79      521.96     72.37 o
   4   7 -10        4.16       28.81     21.15 o
   5   7 -10      118.79      146.05     28.48 o
   6   7 -10      466.64      422.87     50.49 o
   7   7 -10     1118.78     1114.17     83.73 o
   8   7 -10      457.09      461.68     54.19 o
   9   7 -10       91.73       95.37     23.37 o
  10   7 -10       28.72       11.58     12.69 o
  11   7 -10       11.02        6.06      6.13 o
  12   7 -10      345.24      370.64     74.04 o
  13   7 -10        0.21      -35.13     35.13 o
  14   7 -10        5.46      -31.57     49.15 o
   0   8 -10     2267.73     2223.62    205.83 o
   1   8 -10       53.94       46.02     18.01 o
   2   8 -10      248.52      254.33     37.52 o
   3   8 -10       57.24       58.69     19.17 o
   4   8 -10      436.80      476.48     52.86 o
   5   8 -10       80.39       77.55     23.91 o
   6   8 -10      150.31      165.66     36.59 o
   7   8 -10       79.54       79.75     26.81 o
   8   8 -10      521.86      501.76     58.99 o
   9   8 -10       65.46       62.48     30.67 o
  10   8 -10       18.02       -1.23     17.39 o
  11   8 -10       25.67       33.26     15.37 o
  12   8 -10       11.89       13.20      4.95 o
  13   8 -10       20.32       20.65     11.45 o
   0   9 -10       90.96      120.06     43.43 o
   1   9 -10      271.46      242.87     50.13 o
   2   9 -10      984.17      998.46     78.20 o
   3   9 -10      259.72      276.15     40.66 o
   4   9 -10      782.54      854.84     71.31 o
   5   9 -10      424.01      283.20     84.62 o
   6   9 -10     2805.10     3005.76    145.60 o
   7   9 -10       18.64       21.43      6.87 o
   8   9 -10      469.78      506.34     61.77 o
   9   9 -10       41.88       44.99     30.67 o
  10   9 -10       25.56       23.21     22.37 o
  11   9 -10        8.53        3.99     11.81 o
  12   9 -10      111.00      144.36     48.83 o
  13   9 -10        9.92       39.89     39.79 o
   0  10 -10      635.18      712.56    124.68 o
   1  10 -10      171.88      146.66     36.31 o
   2  10 -10      153.99      115.91     34.60 o
   3  10 -10      545.09      586.61     65.55 o
   4  10 -10       72.25       66.09     19.76 o
   5  10 -10      458.96      429.03     55.68 o
   6  10 -10      150.96      122.48     24.85 o
   7  10 -10        0.66      -10.46     11.71 o
   8  10 -10       26.83        8.56     17.10 o
   9  10 -10      132.36      157.98    103.53 o
  10  10 -10       40.05       96.84     40.93 o
  11  10 -10       25.90       55.40     32.33 o
  12  10 -10       22.72       19.74     20.08 o
   0  11 -10      412.50      465.56    105.91 o
   1  11 -10       79.35       79.41     26.87 o
   2  11 -10       46.61       38.28     37.55 o
   3  11 -10      150.52      146.97     41.45 o
   4  11 -10      198.65      297.08     54.44 o
   5  11 -10      169.45      183.75     39.38 o
   6  11 -10      156.73      184.21     39.55 o
   7  11 -10        4.35       -3.30      4.72 o
   8  11 -10       20.37        9.92     13.56 o
   9  11 -10      108.70       10.68     47.93 o
  10  11 -10       30.06       26.03     28.66 o
  11  11 -10       53.97       59.68     54.78 o
   0  12 -10      183.54      180.83     68.69 o
   1  12 -10      239.46      214.76     55.65 o
   2  12 -10      138.46      129.35     42.80 o
   3  12 -10       25.45        5.73     16.13 o
   4  12 -10       91.56       97.84     37.56 o
   5  12 -10       45.72      116.55     45.92 o
   6  12 -10       23.22       20.73     11.77 o
   7  12 -10       16.37        5.36     20.26 o
   8  12 -10      143.09      158.17     52.16 o
   9  12 -10       25.70       26.26     24.44 o
  10  12 -10       30.56       31.60     29.75 o
   0  13 -10       17.84        4.41     26.73 o
   1  13 -10        8.17       -1.01     11.24 o
   2  13 -10       55.79       33.05     20.71 o
   3  13 -10       26.80       24.09     21.24 o
   4  13 -10       28.30       29.10     30.57 o
   5  13 -10        1.14        2.22      6.79 o
   6  13 -10       28.17       37.73     26.80 o
   7  13 -10      177.04      228.88     56.42 o
   8  13 -10       12.22        4.44      8.38 o
   9  13 -10        0.47       29.52     44.78 o
   0  14 -10       33.26       26.48      9.81 o
   1  14 -10        2.70      -28.90     28.90 o
   2  14 -10       17.33        8.16     15.63 o
   3  14 -10        1.27      -11.32     21.92 o
   4  14 -10       30.32       31.48      8.82 o
   5  14 -10        8.63        7.12     18.88 o
   6  14 -10        9.89        5.52     15.00 o
   7  14 -10       42.50       41.50     30.37 o
   8  14 -10       11.71       19.42     16.95 o
   0  15 -10       34.55       30.43     11.01 o
   1  15 -10       31.24        5.19     20.73 o
   2  15 -10       32.71        7.78     29.70 o
   3  15 -10       33.29       20.45     20.88 o
   4  15 -10        0.55       -0.70     26.68 o
   5  15 -10        2.22        1.19     16.35 o
   6  15 -10      123.81      139.31     50.51 o
   0  16 -10       49.52       77.27     56.50 o
   1  16 -10       34.23       25.66     13.88 o
   2  16 -10        0.10       -2.44     22.90 o
   3  16 -10       30.10        6.79     25.25 o
   4  16 -10       19.75       18.38     21.67 o
   2   0  -9      711.74      687.71     59.31 o
   4   0  -9     4352.85     4224.69    150.75 o
   6   0  -9       29.04       45.85     26.20 o
   8   0  -9      570.11      675.54    101.66 o
  10   0  -9      346.81      295.29     66.49 o
  12   0  -9      142.78      130.73     48.63 o
   1   1  -9       63.37       53.36     11.28 o
   2   1  -9      234.48      222.58     24.67 o
   3   1  -9       14.73       10.47      3.91 o
   4   1  -9      319.24      306.20     23.02 o
   5   1  -9       34.44       25.74     12.08 o
   6   1  -9       90.67      112.08     21.08 o
   7   1  -9      210.55      211.05     37.43 o
   8   1  -9      249.23      258.19     43.98 o
   9   1  -9        6.03        1.95     10.82 o
  10   1  -9      909.44      894.25     86.84 o
  11   1  -9      109.04       82.66     23.99 o
  12   1  -9       55.90       45.63     16.53 o
   1   2  -9       54.35       52.40      8.38 o
   2   2  -9     2072.78     2201.40     90.66 o
   3   2  -9     1162.66     1018.72     47.40 o
   4   2  -9     1689.32     1693.75     61.75 o
   5   2  -9      919.80      945.18     47.08 o
   6   2  -9       38.42       36.99     11.45 o
   7   2  -9      318.23      341.39     36.40 o
   8   2  -9      416.69      390.98     53.60 o
   9   2  -9      429.02      463.34     59.99 o
  10   2  -9      266.50      247.01     66.46 o
  11   2  -9     1035.14     1114.42    144.63 o
  12   2  -9      275.93      305.31     73.01 o
  13   2  -9      154.05      206.17     63.55 o
   1   3  -9     1343.49     1160.22     45.14 o
   2   3  -9     6466.61     6843.45    198.59 o
   3   3  -9      927.29      919.94     53.03 o
   4   3  -9       73.99       66.22     13.74 o
   5   3  -9      104.26       97.11     15.66 o
   6   3  -9      256.31      273.07     37.83 o
   7   3  -9       52.05       36.25      8.57 o
   8   3  -9       40.17       30.39      7.73 o
   9   3  -9        4.95        1.62     16.15 o
  10   3  -9      674.82      672.36    109.97 o
  11   3  -9      458.54      466.74     94.91 o
  12   3  -9       97.41      133.84     54.21 o
  13   3  -9       92.88       78.93     37.40 o
   1   4  -9     4724.35     4701.42     98.56 o
   2   4  -9      658.07      685.55     49.59 o
   3   4  -9      128.06      117.95     15.99 o
   4   4  -9       10.93       10.15      7.96 o
   5   4  -9       49.50       39.28     12.61 o
   6   4  -9      116.68      126.17     26.86 o
   7   4  -9       15.78       17.73      5.89 o
   8   4  -9       51.23       58.99     18.77 o
   9   4  -9      160.64      135.63     25.57 o
  10   4  -9      282.02      323.26     75.52 o
  11   4  -9      360.33      372.43     89.02 o
  12   4  -9      471.02      512.22    107.72 o
  13   4  -9      455.50      571.29    110.91 o
  14   4  -9      162.32      115.24     40.30 o
  15   4  -9        8.71      -68.12     76.39 o
   1   5  -9     5365.58     5534.16    148.14 o
   2   5  -9     2113.51     2138.26     93.92 o
   3   5  -9      664.41      668.25     53.83 o
   4   5  -9      340.61      349.32     38.62 o
   5   5  -9      493.86      481.47     47.35 o
   6   5  -9      308.55      222.43     30.39 o
   7   5  -9      555.11      535.45     49.45 o
   8   5  -9       25.93       11.49      9.45 o
   9   5  -9      125.84      110.93     23.26 o
  10   5  -9      706.47      677.42     86.86 o
  11   5  -9      412.19      360.18     65.84 o
  12   5  -9       27.72        6.30     23.16 o
  13   5  -9       44.08       35.08     22.46 o
  14   5  -9       10.99      -26.69     75.90 o
  15   5  -9       37.47       -0.16     61.36 o
   1   6  -9     2254.43     2228.28     98.21 o
   2   6  -9      383.39      449.61     48.57 o
   3   6  -9     1062.02     1085.60     73.00 o
   4   6  -9      224.18      256.47     36.53 o
   5   6  -9      238.85      235.33     34.23 o
   6   6  -9       17.24       12.00      4.75 o
   7   6  -9     1038.02     1077.71     75.62 o
   8   6  -9       11.84       19.78      7.73 o
   9   6  -9        2.65       -4.78     18.27 o
  10   6  -9      247.69      219.88     49.23 o
  11   6  -9      152.82      187.74     46.29 o
  12   6  -9       37.69       10.58     17.04 o
  13   6  -9      302.24      321.81     69.13 o
  14   6  -9       33.40       43.32     28.07 o
   1   7  -9      611.23      661.72     57.16 o
   2   7  -9       62.27       91.93     20.93 o
   3   7  -9      788.76      845.42     92.59 o
   4   7  -9      189.47      185.54     32.93 o
   5   7  -9     1141.65     1132.45     79.60 o
   6   7  -9      106.83      110.48     25.02 o
   7   7  -9     1474.80     1484.07     93.40 o
   8   7  -9      294.15      314.97     42.92 o
   9   7  -9       53.82       43.75     16.15 o
  10   7  -9       30.57       -8.84     18.97 o
  11   7  -9      234.79      207.65     49.91 o
  12   7  -9       24.88       11.06     29.00 o
  13   7  -9       11.91      -17.62     18.86 o
  14   7  -9        6.73       -3.24     14.10 o
   1   8  -9      538.33      566.79     72.07 o
   2   8  -9       49.06       45.69     18.49 o
   3   8  -9      233.95      265.72     38.27 o
   4   8  -9      130.41      131.58     25.47 o
   5   8  -9      137.91      206.52     51.30 o
   6   8  -9      203.08      344.71     49.17 o
   7   8  -9       77.78       55.66     16.98 o
   8   8  -9      811.00      892.87     76.25 o
   9   8  -9      163.05      162.16     32.26 o
  10   8  -9      133.27       99.24     36.35 o
  11   8  -9       24.18        4.71     20.68 o
  12   8  -9        9.23       -3.41     11.39 o
  13   8  -9      150.23      161.38     50.06 o
   1   9  -9       48.37       39.67     15.54 o
   2   9  -9       12.12        1.99      8.50 o
   3   9  -9      253.40      289.06     42.95 o
   4   9  -9      901.65      822.62     72.43 o
   5   9  -9      760.14      791.89     67.35 o
   6   9  -9      407.89      530.67     66.32 o
   7   9  -9       27.25       33.86     19.81 o
   8   9  -9      181.88      185.79     29.16 o
   9   9  -9        2.98       10.80     28.09 o
  10   9  -9      202.90      207.84     58.92 o
  11   9  -9       52.99       64.25     28.39 o
  12   9  -9       98.16      106.49     42.67 o
  13   9  -9       11.67        5.57     18.09 o
   1  10  -9       21.40       13.12     16.43 o
   2  10  -9      128.31      125.23     35.98 o
   3  10  -9       90.46       98.62     25.29 o
   4  10  -9     2082.54     2090.48    119.92 o
   5  10  -9     1093.22     1102.55     88.37 o
   6  10  -9       20.36       15.31      8.90 o
   7  10  -9       19.61        9.23     12.70 o
   8  10  -9      275.76      256.85     43.34 o
   9  10  -9       17.72       42.17     58.91 o
  10  10  -9        2.70       -2.76     30.95 o
  11  10  -9       71.70       65.41     47.58 o
  12  10  -9       10.51       39.86     53.09 o
   1  11  -9       45.90       44.35     26.06 o
   2  11  -9      414.98      441.11     74.19 o
   3  11  -9       16.84       -0.75     14.34 o
   4  11  -9      159.47      175.36     38.02 o
   5  11  -9      275.65      247.67     43.42 o
   6  11  -9        1.78       -4.99     24.24 o
   7  11  -9       30.20        7.34     15.45 o
   8  11  -9       64.33       22.89     15.48 o
   9  11  -9       11.09       10.25     12.66 o
  10  11  -9      112.49       63.46     46.96 o
  11  11  -9      149.02       66.37     40.23 o
   1  12  -9      100.24       59.97     25.78 o
   2  12  -9        3.56       11.51     10.65 o
   3  12  -9       28.47       16.89     12.22 o
   4  12  -9      202.28      192.63     47.30 o
   5  12  -9      166.58       76.86     45.12 o
   6  12  -9      210.73      271.81     61.12 o
   7  12  -9       72.09      106.49     29.36 o
   8  12  -9      249.84      272.02     48.70 o
   9  12  -9        0.01      -18.35     22.32 o
  10  12  -9        6.42       -3.85     21.77 o
  11  12  -9        5.74       -0.53      5.66 o
   1  13  -9      235.69      192.17     49.91 o
   2  13  -9      229.05      292.76     64.26 o
   3  13  -9      125.26      106.40     39.15 o
   4  13  -9       15.92        2.30     22.79 o
   5  13  -9       32.44       28.90     19.20 o
   6  13  -9       57.08       51.78     35.30 o
   7  13  -9       77.63       67.82     25.64 o
   8  13  -9       31.77       18.34      5.68 o
   9  13  -9       60.55      127.27     52.34 o
  10  13  -9        0.18       12.57     25.58 o
   1  14  -9       20.85        7.57     19.42 o
   2  14  -9       56.49       86.02     37.35 o
   3  14  -9       78.74       86.11     35.90 o
   4  14  -9        0.46      -13.69     27.65 o
   5  14  -9       17.23       12.64     10.81 o
   6  14  -9       12.72       -1.85     23.66 o
   7  14  -9        8.35       -8.12     30.41 o
   8  14  -9       89.51       91.31     58.49 o
   1  15  -9        9.22       10.27     11.18 o
   2  15  -9       18.08       15.40     17.45 o
   3  15  -9       57.53       89.88     37.41 o
   4  15  -9       21.72        5.38     16.06 o
   5  15  -9       27.67       53.42     27.32 o
   6  15  -9        6.30       37.66     31.33 o
   7  15  -9       16.65       27.12      9.26 o
   1  16  -9       48.51       33.03     21.13 o
   2  16  -9        2.17       -1.46     13.81 o
   3  16  -9        2.14        6.09     14.17 o
   4  16  -9        2.23        1.77     18.32 o
   5  16  -9        6.63       23.05     21.31 o
   0   0  -8     2593.43     2611.73    153.66 o
   2   0  -8     1892.04     1787.45     91.40 o
   4   0  -8      120.97      120.53     24.52 o
   6   0  -8     4385.22     4829.70    240.99 o
   8   0  -8       48.64       83.74     34.79 o
  10   0  -8       21.73        4.29     14.58 o
  12   0  -8      369.72      342.28     72.25 o
   0   1  -8      308.82      320.58     38.69 o
   1   1  -8     1667.21     1575.72     61.04 o
   2   1  -8     4991.77     4901.41    107.04 o
   3   1  -8      144.06      136.67     14.89 o
   4   1  -8       26.46       17.50      4.78 o
   5   1  -8     1006.61      961.32     56.45 o
   6   1  -8      890.24      833.19     52.35 o
   7   1  -8       43.03       59.28     19.41 o
   8   1  -8      458.72      441.28     53.63 o
   9   1  -8       75.94      100.51     26.75 o
  10   1  -8      639.63      714.37     73.65 o
  11   1  -8       77.46       49.80     17.17 o
  12   1  -8        0.67       -6.75      6.75 o
   0   2  -8      533.01      504.03     70.96 o
   1   2  -8     2455.00     2414.78     62.09 o
   2   2  -8     1307.87     1308.74     68.03 o
   3   2  -8       75.06       79.97     13.14 o
   4   2  -8      820.96      805.65     41.09 o
   5   2  -8     1197.20     1221.41     64.57 o
   6   2  -8     2857.37     3112.76    102.75 o
   7   2  -8      225.73      281.62     30.95 o
   8   2  -8      234.52      235.66     38.13 o
   9   2  -8        2.62       -2.78      5.54 o
  10   2  -8      163.11      180.24     54.71 o
  11   2  -8      927.99     1021.87    133.11 o
  12   2  -8       89.69       67.49     31.25 o
   0   3  -8      669.96      698.81     49.04 o
   1   3  -8      370.51      361.87     23.33 o
   2   3  -8      123.13      145.03     27.23 o
   3   3  -8     1264.26     1238.92     59.59 o
   4   3  -8     2293.71     2419.24     86.05 o
   5   3  -8      395.66      417.31     35.10 o
   6   3  -8      163.55      142.80     25.65 o
   7   3  -8      325.77      352.25     42.94 o
   8   3  -8       10.03        6.03      1.72 o
   9   3  -8      405.75      331.80     73.20 o
  10   3  -8        0.21       -0.09     15.68 o
  11   3  -8      873.60      975.90    132.13 o
  12   3  -8      185.96      186.25     62.36 o
  13   3  -8      131.70      157.59     54.71 o
   0   4  -8    23185.18    25802.46    327.87 o
   1   4  -8     2707.43     2765.18     73.85 o
   2   4  -8       35.74       26.96      7.69 o
   3   4  -8      143.99      145.24     18.75 o
   4   4  -8      136.62       91.38     10.72 o
   5   4  -8      536.96      546.35     44.52 o
   6   4  -8      573.63      632.44     59.97 o
   7   4  -8      476.26      540.41     54.31 o
   8   4  -8       51.31       64.66     18.42 o
   9   4  -8      127.68      126.56     23.45 o
  10   4  -8      112.50      102.80     42.26 o
  11   4  -8       92.74      105.82     42.38 o
  12   4  -8      566.15      593.48    109.87 o
  14   4  -8        8.18      -12.66     51.90 o
  15   4  -8       83.55        5.99     59.76 o
   0   5  -8     1327.37     1336.82     78.11 o
   1   5  -8     6350.82     6571.70    155.01 o
   2   5  -8     4452.77     4599.33    133.60 o
   3   5  -8      127.00      127.75     23.01 o
   4   5  -8     2027.21     2116.71     93.31 o
   5   5  -8      277.99      298.20     34.40 o
   6   5  -8       39.54       35.44     15.59 o
   7   5  -8       62.62       38.78     17.12 o
   8   5  -8      292.35      278.89     34.11 o
   9   5  -8      248.91      197.79     28.70 o
  10   5  -8      411.07      317.60     54.38 o
  11   5  -8       58.87       25.49     31.90 o
  12   5  -8       76.08       37.07     31.36 o
  13   5  -8      271.21      290.39     62.58 o
  14   5  -8       30.74       -7.58     51.46 o
  15   5  -8       34.00       -7.39     63.24 o
   0   6  -8      567.65      583.84     57.01 o
   1   6  -8     2337.45     2182.43     95.38 o
   2   6  -8      588.02      646.48     52.56 o
   3   6  -8      472.05      563.01     51.52 o
   4   6  -8     2000.28     2018.08     96.38 o
   5   6  -8      760.43      698.74     58.34 o
   6   6  -8      589.48      545.75     51.15 o
   7   6  -8      194.99      165.67     19.78 o
   8   6  -8        1.80        3.72      6.56 o
   9   6  -8      147.98      158.80     19.08 o
  10   6  -8      325.10      289.16     42.34 o
  11   6  -8      225.64      250.19     40.53 o
  12   6  -8        8.81       -4.61     24.51 o
  13   6  -8      200.61      175.70     44.45 o
  14   6  -8       14.94      -10.09     43.59 o
   0   7  -8     2754.20     2554.24    198.54 o
   1   7  -8      360.77      367.31     40.73 o
   2   7  -8       35.92       51.24     17.13 o
   3   7  -8      712.14      745.60     61.38 o
   4   7  -8      431.12      445.69     49.14 o
   5   7  -8     1028.62     1015.35     74.59 o
   6   7  -8      209.31      187.53     22.88 o
   7   7  -8      479.48      460.78     39.74 o
   8   7  -8      200.71      215.52     26.49 o
   9   7  -8      649.59      673.96     51.06 o
  10   7  -8      683.99      649.81     67.51 o
  11   7  -8       36.72        5.00     17.79 o
  12   7  -8       57.09       64.59     11.91 o
  13   7  -8       35.21       11.49     17.37 o
  14   7  -8       29.60        8.98     33.75 o
   0   8  -8        7.95        8.26     19.25 o
   1   8  -8      870.34      952.10     98.42 o
   2   8  -8      307.06      372.37     45.09 o
   3   8  -8      220.38      238.67     35.29 o
   4   8  -8      426.71      456.66     48.74 o
   5   8  -8     1057.23     1031.92     59.38 o
   6   8  -8      289.42      313.91     44.80 o
   7   8  -8      618.66      658.58     49.17 o
   8   8  -8      101.47      101.47     18.14 o
   9   8  -8      231.10      248.23     30.67 o
  10   8  -8      119.48      117.22     24.52 o
  11   8  -8       16.46        6.76     15.36 o
  12   8  -8       18.54        1.31     10.75 o
  13   8  -8       51.33       47.53     21.83 o
  14   8  -8       40.66       55.93     43.40 o
   0   9  -8       80.41      144.84     42.42 o
   1   9  -8      133.51      208.08     44.12 o
   2   9  -8      301.20      460.44     70.30 o
   3   9  -8       86.19       74.25     28.94 o
   4   9  -8      436.05      396.78     43.38 o
   5   9  -8     3097.85     3050.87     93.36 o
   6   9  -8     3558.13     3835.81    114.33 o
   7   9  -8      472.20      504.79     43.97 o
   8   9  -8      119.58      125.30     20.17 o
   9   9  -8       13.84        8.42     17.62 o
  10   9  -8        4.45       -7.80     17.95 o
  11   9  -8       34.45       40.87     25.31 o
  12   9  -8       37.12       42.02     29.43 o
  13   9  -8       24.27       34.75     24.20 o
   0  10  -8     1469.16     1284.88    181.68 o
   1  10  -8      377.11      335.61     58.68 o
   2  10  -8      158.79      223.07     32.07 o
   3  10  -8      223.61      287.79     34.84 o
   4  10  -8      826.28      772.71     42.13 o
   5  10  -8      129.32      138.45     21.09 o
   6  10  -8      538.97      554.14     43.20 o
   7  10  -8      154.34      106.49     19.11 o
   8  10  -8      173.52      126.71     23.38 o
   9  10  -8       75.33       33.40     18.67 o
  10  10  -8       37.58       41.93     36.14 o
  11  10  -8      130.16      148.25     71.02 o
  12  10  -8       38.24       10.48     30.82 o
  13  10  -8       68.34       88.32    129.18 o
   0  11  -8      492.84      598.81    121.86 o
   1  11  -8      153.17      135.37     41.25 o
   2  11  -8     1343.10     1417.04    130.41 o
   3  11  -8      302.76      357.25     53.33 o
   4  11  -8      209.98      208.84     38.83 o
   5  11  -8      154.94      129.69     35.59 o
   6  11  -8       62.30       26.37     34.92 o
   7  11  -8      118.27       93.11     22.42 o
   8  11  -8       62.26       26.20      8.78 o
   9  11  -8       19.78       14.25     13.98 o
  10  11  -8       18.79        5.97     10.00 o
  11  11  -8       22.57       12.97      3.78 o
  12  11  -8      162.22      108.93     49.17 o
   0  12  -8      230.97      172.07     61.08 o
   1  12  -8       42.84       34.11     13.99 o
   2  12  -8       96.10      132.94     44.03 o
   3  12  -8       72.92       55.06     25.90 o
   4  12  -8       27.81       16.78     23.26 o
   5  12  -8       81.70       41.19     24.44 o
   6  12  -8      195.81      167.44     41.29 o
   7  12  -8      111.08       82.44     27.16 o
   8  12  -8       16.81        2.53      6.42 o
   9  12  -8       17.66       37.37     42.91 o
  10  12  -8       91.56       94.41     35.08 o
  11  12  -8       56.71       33.60     29.41 o
   0  13  -8      897.83      868.74    162.35 o
   1  13  -8      283.64      260.37     59.61 o
   2  13  -8       23.62       43.75     28.35 o
   3  13  -8      194.29      182.63     52.29 o
   4  13  -8      594.56      640.55     94.68 o
   5  13  -8       30.01        7.69     13.49 o
   6  13  -8        7.37       -6.20     28.59 o
   7  13  -8        1.13       19.63     12.07 o
   8  13  -8       15.65        3.37     31.83 o
   9  13  -8       36.22       13.48     24.13 o
  10  13  -8       11.87       18.50     36.34 o
   0  14  -8      416.52      349.01    100.83 o
   1  14  -8       57.79       61.98     33.42 o
   2  14  -8      122.67      152.90     46.59 o
   3  14  -8      193.57      214.75     56.11 o
   4  14  -8       33.23       52.06     25.89 o
   5  14  -8       74.58       80.94     29.62 o
   6  14  -8       51.27       44.74      4.21 o
   7  14  -8       21.74       -0.94     21.87 o
   8  14  -8       30.99        2.79     20.67 o
   9  14  -8        2.29      -24.13     47.94 o
   0  15  -8       19.39      -10.09     23.69 o
   1  15  -8       25.75       25.48     18.39 o
   2  15  -8      162.83      153.85     47.18 o
   3  15  -8       70.32       62.60     27.49 o
   4  15  -8      181.06      178.97     51.94 o
   5  15  -8      105.47      144.71     49.27 o
   6  15  -8      393.88      444.75     83.12 o
   7  15  -8      110.15      137.37     48.55 o
   0  16  -8        0.48       -2.02     17.56 o
   1  16  -8       87.80       60.22     38.27 o
   2  16  -8       81.61      109.16     45.59 o
   3  16  -8       33.62       22.57     10.68 o
   4  16  -8        0.92       -2.79     31.53 o
   5  16  -8        2.58        3.90      8.77 o
   0  17  -8       40.06       11.22      7.53 o
   1  17  -8       47.72       45.16     19.58 o
   2  17  -8        3.88        4.96     34.11 o
   2   0  -7    10459.91    10224.52    203.62 o
   4   0  -7      793.59      740.97     55.20 o
   6   0  -7      418.40      403.96     65.64 o
   8   0  -7      695.36      640.71     87.45 o
  10   0  -7      357.19      368.77     68.32 o
  12   0  -7      107.56      110.01     38.90 o
   1   1  -7      634.11      573.24     34.75 o
   2   1  -7     4423.57     4241.87     94.50 o
   3   1  -7     1176.66     1159.14     42.69 o
   4   1  -7     1623.76     1639.66     67.92 o
   5   1  -7      522.38      505.38     37.97 o
   6   1  -7      301.01      332.15     42.27 o
   7   1  -7      199.25      211.36     34.49 o
   8   1  -7     1002.52     1141.28     81.75 o
   9   1  -7      412.22      450.09     53.62 o
  10   1  -7      840.09      916.69     78.01 o
  11   1  -7      506.55      558.63     62.14 o
  12   1  -7       64.18       66.07     24.04 o
   1   2  -7     6663.56     6443.07     95.56 o
   2   2  -7      909.01      927.67     52.82 o
   3   2  -7      135.90      131.08     15.37 o
   4   2  -7      619.67      627.16     34.57 o
   5   2  -7        6.75        5.81      4.03 o
   6   2  -7      961.72     1031.26     55.09 o
   7   2  -7     1337.44     1414.49     64.59 o
   8   2  -7       14.25        9.20      6.89 o
   9   2  -7      128.77      137.94     44.62 o
  10   2  -7      298.19      308.31     65.19 o
  11   2  -7     1277.80     1400.38    148.14 o
  12   2  -7     1153.93     1349.80    148.19 o
   1   3  -7     1578.43     1565.28     49.23 o
   2   3  -7      427.34      425.86     34.57 o
   3   3  -7     2497.48     2451.21     81.45 o
   4   3  -7     3394.41     3445.74     98.56 o
   5   3  -7     1319.51     1269.23     60.57 o
   6   3  -7      680.15      822.40     60.38 o
   7   3  -7      716.09      722.38     56.03 o
   8   3  -7      777.02      847.96     57.00 o
   9   3  -7      165.43      146.84     45.33 o
  10   3  -7      203.77      191.81     55.03 o
  11   3  -7      166.13      121.19     40.99 o
  12   3  -7     1043.29     1086.35    135.72 o
  13   3  -7      261.50      296.01     69.67 o
   1   4  -7     2601.00     2703.85     91.60 o
   2   4  -7      941.82     1002.35     56.07 o
   3   4  -7     1552.58     1504.14     59.72 o
   4   4  -7       61.76       20.71     12.65 o
   5   4  -7      530.94      562.40     37.80 o
   6   4  -7      152.24      172.79     30.19 o
   7   4  -7       70.85       67.52     13.63 o
   8   4  -7       31.60       23.52     15.85 o
   9   4  -7       95.90       81.06     13.24 o
  10   4  -7       35.90       12.08     26.45 o
  11   4  -7      349.26      362.27     53.54 o
  12   4  -7      458.01      499.75     99.60 o
  13   4  -7        0.44        9.17     23.68 o
  14   4  -7      108.97       32.87     67.62 o
  15   4  -7       14.77      -10.26     58.05 o
   1   5  -7     7518.19     8089.26    167.51 o
   2   5  -7     3127.77     3396.28    111.28 o
   3   5  -7     2741.93     2615.82    100.38 o
   4   5  -7       56.20       77.44     18.09 o
   5   5  -7      224.30      237.53     23.61 o
   6   5  -7      711.61      706.82     43.94 o
   7   5  -7      184.67      159.16     19.61 o
   8   5  -7      249.10      254.56     26.93 o
   9   5  -7        7.59        7.58     10.76 o
  10   5  -7       18.93       10.57     20.76 o
  11   5  -7      158.77      162.22     32.61 o
  12   5  -7      386.62      297.63     42.54 o
  13   5  -7      260.90      243.93     38.40 o
  14   5  -7        6.57      -41.41     65.60 o
  15   5  -7       10.59      -31.74     63.62 o
   1   6  -7     1150.43     1001.99     63.35 o
   2   6  -7      149.11      138.34     20.05 o
   3   6  -7      173.73      219.61     31.35 o
   4   6  -7      105.91      139.14     16.59 o
   5   6  -7      815.58      726.16     43.43 o
   6   6  -7     1192.19     1233.07     60.09 o
   7   6  -7      466.38      449.28     37.08 o
   8   6  -7      351.42      330.17     32.42 o
   9   6  -7      357.77      358.40     32.87 o
  10   6  -7       13.65        0.03      6.53 o
  11   6  -7      424.00      424.84     55.25 o
  12   6  -7       75.58       41.86     19.22 o
  13   6  -7       72.09       45.83     15.83 o
  14   6  -7      229.63      219.25     51.08 o
  15   6  -7       17.20       19.73      4.16 o
   1   7  -7     1416.37     1505.28     56.14 o
   2   7  -7      742.52      837.71     47.42 o
   3   7  -7      221.53      197.61     30.50 o
   4   7  -7      365.46      429.34     38.19 o
   5   7  -7     1484.37     1433.84     63.77 o
   6   7  -7      174.70      212.58     27.56 o
   7   7  -7       93.46      121.86     21.73 o
   8   7  -7      376.59      407.37     38.98 o
   9   7  -7       74.40       72.29     16.86 o
  10   7  -7       43.72       36.87     13.94 o
  11   7  -7       77.57       50.24     14.75 o
  12   7  -7       22.56       11.05     12.43 o
  13   7  -7       38.97       10.51     20.63 o
  14   7  -7       28.64       -8.11     32.86 o
   1   8  -7      213.21      241.43     31.10 o
   2   8  -7      122.09      163.89     41.17 o
   3   8  -7      383.07      363.98     29.40 o
   4   8  -7      101.40      117.22     18.41 o
   5   8  -7      356.00      364.02     36.58 o
   6   8  -7       69.31       51.95     19.76 o
   7   8  -7      408.67      474.78     42.61 o
   8   8  -7      111.77      119.28     22.44 o
   9   8  -7      102.81      107.78     21.92 o
  10   8  -7      163.43      144.39     30.92 o
  11   8  -7       75.08       76.38     20.46 o
  12   8  -7       86.02       87.62     17.76 o
  13   8  -7       28.80       14.15     19.72 o
  14   8  -7        4.48       33.82     28.85 o
   1   9  -7      245.49      266.98     21.70 o
   2   9  -7      115.16      222.15     65.18 o
   3   9  -7       10.85       26.71     16.23 o
   4   9  -7       78.95       72.43     16.57 o
   5   9  -7      369.85      330.66     31.41 o
   6   9  -7      751.16      797.63     54.17 o
   7   9  -7      861.07      970.19     80.90 o
   8   9  -7      315.32      294.62     36.06 o
   9   9  -7      232.30      264.52     34.52 o
  10   9  -7       62.22       25.72     26.18 o
  11   9  -7       91.61      101.87     28.42 o
  12   9  -7       11.75       13.24     19.27 o
  13   9  -7       33.17       63.17     38.13 o
   1  10  -7      579.03      524.03     49.81 o
   2  10  -7      206.53      235.72     35.80 o
   3  10  -7      282.49      348.43     58.31 o
   4  10  -7      622.88      707.78     55.63 o
   5  10  -7      606.80      687.41     57.38 o
   6  10  -7       93.57       63.09     27.42 o
   7  10  -7      247.39      315.90     36.15 o
   8  10  -7      368.49      389.99     40.06 o
   9  10  -7       30.60       29.73     20.04 o
  10  10  -7       30.86       26.98     20.23 o
  11  10  -7       64.16       65.18     39.28 o
  12  10  -7        8.29      -40.02     46.95 o
  13  10  -7      111.16      126.09     66.43 o
   1  11  -7      315.87      322.44     38.60 o
   2  11  -7      130.64      118.28     27.37 o
   3  11  -7       12.12       11.95     14.04 o
   4  11  -7        0.50       -8.24      8.24 o
   5  11  -7      370.65      425.65     66.52 o
   6  11  -7      486.81      551.16     44.81 o
   7  11  -7       56.46       42.78     15.71 o
   8  11  -7       14.20       28.07     18.64 o
   9  11  -7       13.96       11.67      7.29 o
  10  11  -7      137.16      135.51     37.14 o
  11  11  -7      262.78      224.82     55.52 o
  12  11  -7        6.74       18.93     21.11 o
   1  12  -7      267.78      264.49     58.57 o
   2  12  -7      184.76      211.82     51.56 o
   3  12  -7      450.90      481.71     79.94 o
   4  12  -7      149.68      167.47     45.98 o
   5  12  -7       78.53       57.30     18.13 o
   6  12  -7      356.68      298.11     56.39 o
   7  12  -7       79.93       47.01     29.08 o
   8  12  -7       29.06       18.26     15.25 o
   9  12  -7       19.95        0.22     29.17 o
  10  12  -7        2.74       17.95      5.93 o
  11  12  -7        5.53        7.02     13.02 o
   1  13  -7      151.69      145.23     47.69 o
   2  13  -7        1.38       11.79     19.45 o
   3  13  -7      172.51      182.90     50.58 o
   4  13  -7      925.69     1042.88    119.13 o
   5  13  -7      440.78      407.73     75.83 o
   6  13  -7       45.70       39.20     24.31 o
   7  13  -7       81.40       59.09     23.85 o
   8  13  -7        2.18        1.25     11.09 o
   9  13  -7       39.10      154.20     51.24 o
  10  13  -7       39.83       50.23     30.23 o
   1  14  -7      208.19      203.16     57.98 o
   2  14  -7      138.09      199.09     56.00 o
   3  14  -7      134.80      112.38     40.76 o
   4  14  -7      340.87      410.19     79.55 o
   5  14  -7       49.01       31.17     16.15 o
   6  14  -7      229.14      193.43     48.53 o
   7  14  -7        1.91       -7.95     16.28 o
   8  14  -7       13.59       -8.21     27.74 o
   9  14  -7        0.59      -47.93     47.93 o
   1  15  -7       80.25       56.08     22.09 o
   2  15  -7      142.20      166.24     51.27 o
   3  15  -7       19.25       19.33     17.72 o
   4  15  -7       77.14       63.30     30.47 o
   5  15  -7      109.78      161.55     46.22 o
   6  15  -7       23.98       16.36     23.80 o
   7  15  -7       36.91       38.87     33.76 o
   8  15  -7        9.08        8.40     19.92 o
   1  16  -7        4.91        3.46     19.26 o
   2  16  -7       41.37       72.24     36.79 o
   3  16  -7       33.99       19.98     11.52 o
   4  16  -7        1.34       38.63     32.97 o
   5  16  -7       10.56        8.31     20.77 o
   6  16  -7       10.55       11.85     19.76 o
   1  17  -7       67.24       61.45     28.84 o
   2  17  -7        0.59        1.74      8.14 o
   3  17  -7        4.26       32.05     30.90 o
   0   0  -6      497.68      507.00     58.54 o
   2   0  -6     1912.26     1973.24     82.56 o
   4   0  -6      233.78      204.10     41.73 o
   6   0  -6       67.58       80.07     25.00 o
   8   0  -6       27.96       54.04     26.97 o
  10   0  -6      201.70      262.62     58.53 o
  12   0  -6      932.83      936.83    105.49 o
   0   1  -6      887.74      812.07     54.05 o
   1   1  -6     3653.55     3338.97     77.30 o
   2   1  -6     1099.09     1090.38     51.26 o
   3   1  -6     2978.55     2737.95     62.05 o
   4   1  -6     1359.05     1325.76     56.20 o
   5   1  -6       88.93      102.43     16.16 o
   6   1  -6     1072.41     1031.13     69.30 o
   7   1  -6      107.64       94.71     20.88 o
   8   1  -6       65.08       59.09     16.83 o
   9   1  -6       81.98       81.06     21.27 o
  10   1  -6      187.51      178.65     32.22 o
  11   1  -6     1075.81     1173.21     84.02 o
  12   1  -6      178.84      212.56     49.08 o
   0   2  -6    25548.80    25752.18    258.32 o
   1   2  -6     6590.45     6444.32     96.81 o
   2   2  -6      319.30      261.26     26.10 o
   3   2  -6     1013.81      962.51     40.68 o
   4   2  -6      897.56      897.23     39.91 o
   5   2  -6      231.50      224.64     23.94 o
   6   2  -6     3865.14     4061.72    114.36 o
   7   2  -6      600.48      679.75     59.57 o
   8   2  -6       88.04       76.32     28.72 o
   9   2  -6      157.74      135.22     39.55 o
  10   2  -6       75.23       69.54     22.66 o
  11   2  -6      666.38      686.42     97.90 o
  12   2  -6     2166.14     2490.97    189.20 o
   0   3  -6    48036.47    51718.70    675.11 o
   1   3  -6     3550.05     3517.77    143.42 o
   2   3  -6      145.37      129.53     17.51 o
   3   3  -6      794.08      781.56     43.83 o
   4   3  -6       91.30       78.52     14.88 o
   5   3  -6     1925.37     2083.44     74.37 o
   6   3  -6      472.90      529.77     37.47 o
   7   3  -6      873.58      918.80     49.36 o
   8   3  -6      247.01      293.17     42.87 o
   9   3  -6       48.34       30.04     11.35 o
  10   3  -6      225.38      193.52     36.43 o
  11   3  -6      115.81       87.62     26.81 o
  12   3  -6      610.65      653.18     76.86 o
  16   3  -6       36.38      -82.52     82.52 o
   0   4  -6    18499.00    18715.50    455.50 o
   1   4  -6      773.01      777.59     47.80 o
   2   4  -6       42.11       40.65     11.31 o
   3   4  -6     4282.91     4248.96     97.57 o
   4   4  -6     4849.31     5315.09     93.78 o
   5   4  -6     2353.58     2382.76     66.19 o
   6   4  -6      340.71      330.47     27.45 o
   7   4  -6       87.93       82.03     14.72 o
   8   4  -6      245.37      234.86     24.50 o
   9   4  -6       72.61       63.67     17.69 o
  10   4  -6      267.14      208.14     38.37 o
  11   4  -6       20.67        9.76     25.00 o
  12   4  -6     2057.23     2167.43    148.24 o
  13   4  -6      108.66       54.71     31.26 o
  14   4  -6       20.54      -39.79     43.71 o
  15   4  -6       59.06       -1.71     61.75 o
   0   5  -6     3041.33     3061.02    113.69 o
   1   5  -6     1066.26     1062.41     58.41 o
   2   5  -6     7912.93     8336.74    144.73 o
   3   5  -6       71.51       64.52     12.97 o
   4   5  -6      114.48      132.00     16.86 o
   5   5  -6      468.70      485.19     34.36 o
   6   5  -6     2346.11     2456.73     81.33 o
   7   5  -6     1302.77     1204.81     58.53 o
   8   5  -6       67.17       57.91     12.20 o
   9   5  -6       32.99       18.35      7.23 o
  10   5  -6      553.64      564.37     59.22 o
  11   5  -6      708.50      659.75     67.31 o
  12   5  -6      411.04      420.43     54.70 o
  13   5  -6      124.52      101.50     23.06 o
  14   5  -6      203.83      164.41     41.60 o
  15   5  -6       63.97       31.06     18.59 o
   0   6  -6     8583.91     9227.37    339.99 o
   1   6  -6      220.48      185.30     19.72 o
   2   6  -6      418.63      492.36     34.05 o
   3   6  -6     1383.52     1442.94     45.57 o
   4   6  -6     2242.32     2293.04     64.34 o
   5   6  -6      694.23      690.98     43.66 o
   6   6  -6     2840.07     2846.88     91.12 o
   7   6  -6      193.58      215.97     26.53 o
   8   6  -6       76.24      100.42     19.09 o
   9   6  -6      100.46       97.93     16.93 o
  10   6  -6      476.39      448.78     53.96 o
  11   6  -6       42.30       22.82     21.73 o
  12   6  -6      440.63      415.45     56.10 o
  13   6  -6      334.29      343.40     50.49 o
  14   6  -6       47.23       23.33     28.39 o
  15   6  -6       10.09      -19.11     37.81 o
   0   7  -6      555.02      429.69     35.47 o
   1   7  -6      128.99      168.26     24.05 o
   2   7  -6      560.61      660.60     42.14 o
   3   7  -6      728.38      697.79     32.45 o
   4   7  -6      451.33      532.47     35.95 o
   5   7  -6      202.39      210.27     25.55 o
   6   7  -6     1019.30     1188.10     61.78 o
   7   7  -6      269.79      274.53     31.96 o
   8   7  -6       63.17       76.73     18.72 o
   9   7  -6      308.40      311.49     34.54 o
  10   7  -6      137.38      110.58     26.70 o
  11   7  -6        4.75        3.96      9.97 o
  12   7  -6      396.62      454.51     62.15 o
  13   7  -6       61.81       56.39     15.01 o
  14   7  -6       35.20       18.27     23.52 o
  15   7  -6        5.50      -22.97     29.19 o
   0   8  -6      297.93      296.11     31.95 o
   1   8  -6       90.19       83.67     16.15 o
   2   8  -6      491.94      601.80     42.94 o
   3   8  -6      451.06      467.40     40.24 o
   4   8  -6      292.07      421.63     53.59 o
   5   8  -6      291.35      286.09     28.28 o
   6   8  -6      186.90      244.69     36.88 o
   7   8  -6        2.35       -0.17     10.54 o
   8   8  -6      126.29      156.51     27.10 o
   9   8  -6       13.45       27.21     16.54 o
  10   8  -6       13.89        2.79     16.30 o
  11   8  -6      212.68      215.49     44.10 o
  12   8  -6      179.59      185.52     40.20 o
  13   8  -6      245.07      248.75     46.51 o
  14   8  -6       37.69       28.63     29.06 o
   0   9  -6      442.12      401.89     85.47 o
   1   9  -6      118.91       95.09     16.09 o
   2   9  -6       31.93       30.69      9.76 o
   3   9  -6      162.95      221.55     38.45 o
   4   9  -6      511.97      571.79     58.55 o
   5   9  -6      805.79      872.49     52.63 o
   6   9  -6     2867.45     3098.88    102.92 o
   7   9  -6     2252.89     2133.29     88.43 o
   8   9  -6      139.78      216.42     52.12 o
   9   9  -6      138.88      171.23     37.56 o
  10   9  -6       77.55      109.29     31.71 o
  11   9  -6       96.78       82.67     28.76 o
  12   9  -6      103.13      116.80     34.68 o
  13   9  -6       24.54       25.39     28.08 o
  14   9  -6       13.41      133.57     95.92 o
   0  10  -6      125.78      118.81     47.77 o
   1  10  -6      276.08      239.19     30.08 o
   2  10  -6      102.53       95.48     19.77 o
   3  10  -6       42.69       45.03     21.94 o
   4  10  -6      138.36      170.85     34.57 o
   5  10  -6       28.30       27.86     12.46 o
   6  10  -6      347.95      377.30     37.55 o
   7  10  -6       75.40       94.49     21.62 o
   8  10  -6      559.20      558.79     48.42 o
   9  10  -6       59.34        7.76     26.22 o
  10  10  -6       35.78       35.81     35.32 o
  11  10  -6       17.57       17.56     18.44 o
  12  10  -6       22.25       23.40     37.41 o
  13  10  -6       67.92      142.02    101.41 o
   0  11  -6      359.76      471.75    103.74 o
   1  11  -6       68.47       45.17     15.72 o
   2  11  -6      131.95      128.42     37.02 o
   3  11  -6       24.71       -0.52     10.71 o
   4  11  -6       84.26       62.52     27.60 o
   5  11  -6      643.56      706.82     72.56 o
   6  11  -6      343.72      423.12     62.98 o
   7  11  -6       73.86       63.48     37.44 o
   8  11  -6       95.16      105.90     20.46 o
   9  11  -6       50.29       45.75     34.02 o
  10  11  -6       25.70       -5.49     19.29 o
  11  11  -6        3.98       -8.23     17.31 o
  12  11  -6      159.32       54.71     90.26 o
   0  12  -6        2.98      -21.50     30.56 o
   1  12  -6       39.29       24.26     12.44 o
   2  12  -6      130.81      150.80     38.71 o
   3  12  -6       13.76       26.54     16.47 o
   4  12  -6      213.14      195.47     52.67 o
   5  12  -6      153.24      172.21     47.05 o
   6  12  -6      300.34      362.12     52.10 o
   7  12  -6       57.98       62.15     22.41 o
   8  12  -6       12.81       18.05     12.31 o
   9  12  -6       16.46        7.98     21.00 o
  10  12  -6        6.80       10.87     24.19 o
  11  12  -6       22.35       19.69     11.96 o
  12  12  -6       13.95      -10.98     22.39 o
   0  13  -6      887.99      775.35    140.49 o
   1  13  -6       22.57       14.60      9.82 o
   2  13  -6      179.36      204.76     55.19 o
   3  13  -6       22.92       15.71     21.76 o
   4  13  -6      215.07      230.64     55.11 o
   5  13  -6       30.31        2.46     15.65 o
   6  13  -6      112.52      141.48     42.61 o
   7  13  -6       53.57       58.31     26.89 o
   8  13  -6        0.21       -3.21     30.18 o
   9  13  -6       26.72       13.03     29.88 o
  10  13  -6       86.32      126.99     50.40 o
  11  13  -6       22.05       41.17     23.31 o
   0  14  -6      485.84      482.73    119.62 o
   1  14  -6       37.50       45.68     32.70 o
   2  14  -6      585.40      591.16     94.05 o
   3  14  -6       10.76       30.22     13.97 o
   4  14  -6       57.82       85.68     37.20 o
   5  14  -6       64.08       60.66     38.63 o
   6  14  -6       41.55       40.76     11.20 o
   7  14  -6       55.23       29.94     16.88 o
   8  14  -6       92.41      102.37     59.50 o
   9  14  -6       65.80       55.64     41.63 o
   0  15  -6       45.66       16.93     15.22 o
   1  15  -6        1.03       -8.96     24.58 o
   2  15  -6        6.51       20.15     15.95 o
   3  15  -6       21.23       13.08     21.43 o
   4  15  -6      144.65      141.04     51.52 o
   5  15  -6      127.42      141.01     50.61 o
   6  15  -6      170.44      167.42     53.95 o
   7  15  -6       21.78        6.57     24.85 o
   8  15  -6       25.55       34.82     29.83 o
   0  16  -6        4.81        4.10      5.72 o
   1  16  -6       56.31       69.00     27.39 o
   2  16  -6      322.32      331.64     76.15 o
   3  16  -6       14.26        7.28     15.82 o
   4  16  -6       89.87      125.09     45.35 o
   5  16  -6        0.43        6.18     23.30 o
   6  16  -6      306.99      368.53     80.85 o
   0  17  -6      188.57      229.49     89.72 o
   1  17  -6       24.90       17.59     19.00 o
   2  17  -6        2.93       -5.72     27.94 o
   3  17  -6        7.21       -7.77     23.87 o
   4  17  -6       21.25       12.25     20.70 o
   2   0  -5      434.63      480.08     36.66 o
   4   0  -5       77.53       90.45     24.65 o
   6   0  -5      217.18      242.18     40.82 o
   8   0  -5      728.83      828.09     86.74 o
  10   0  -5      171.67      197.77     47.68 o
  12   0  -5     2019.62     2227.45    148.64 o
   1   1  -5    12142.26    11321.61    130.99 o
   2   1  -5     3245.75     3184.43     78.51 o
   3   1  -5     3033.83     2931.07     61.18 o
   4   1  -5      171.04      192.13     19.52 o
   5   1  -5      277.66      243.59     22.11 o
   6   1  -5       75.87       78.10     24.58 o
   7   1  -5       47.70       41.87     12.63 o
   8   1  -5      522.32      556.97     43.61 o
   9   1  -5      453.37      500.70     42.39 o
  10   1  -5     1800.15     1802.07     84.93 o
  11   1  -5      796.56      876.07    100.74 o
  12   1  -5      614.78      682.43     90.24 o
   1   2  -5     7102.51     6502.61    185.47 o
   2   2  -5     1451.28     1368.86     50.70 o
   3   2  -5     3036.37     2750.47     73.69 o
   4   2  -5      143.58      130.18     13.31 o
   5   2  -5      987.94      944.98     40.25 o
   6   2  -5      309.61      324.63     23.93 o
   7   2  -5      679.82      778.69     64.54 o
   8   2  -5       16.17        3.40     14.96 o
   9   2  -5      163.01      151.58     29.69 o
  10   2  -5      366.80      365.72     50.05 o
  11   2  -5      316.31      307.12     44.46 o
  12   2  -5      312.70      342.33     54.36 o
  13   2  -5      163.44      130.62     45.16 o
   1   3  -5     3312.10     3247.92     85.81 o
   2   3  -5      486.39      517.26     29.63 o
   3   3  -5     1196.43     1073.11     44.19 o
   4   3  -5     1644.51     1674.09     53.16 o
   5   3  -5     1619.60     1652.74     55.25 o
   6   3  -5     3163.48     3405.05     90.65 o
   7   3  -5      912.78      924.46     45.84 o
   8   3  -5       28.29       25.48     12.64 o
   9   3  -5       71.50       70.04     16.35 o
  10   3  -5       39.47       15.93     21.00 o
  11   3  -5      371.23      398.82     56.18 o
  12   3  -5       92.04       52.64     25.57 o
  13   3  -5       38.79       14.22     22.20 o
  14   3  -5      666.06      589.07    131.71 o
  15   3  -5       24.00      -15.02     37.83 o
  16   3  -5       52.02      -19.50     77.36 o
   1   4  -5     6720.45     6658.83    133.66 o
   2   4  -5     1257.56     1240.23     41.45 o
   3   4  -5     1870.18     1797.09     44.49 o
   4   4  -5      712.85      719.16     30.74 o
   5   4  -5     2233.42     2286.16     64.02 o
   6   4  -5       63.74       63.24     10.13 o
   7   4  -5       52.13       41.08     10.00 o
   8   4  -5      451.76      455.13     32.43 o
   9   4  -5      334.67      369.59     52.88 o
  10   4  -5       49.88       67.52     20.39 o
  11   4  -5      133.13      117.31     23.34 o
  12   4  -5     1880.46     1986.29    120.51 o
  13   4  -5      728.22      727.27     72.57 o
  14   4  -5       74.92       66.98      7.29 o
  15   4  -5      117.39       39.03     18.05 o
  16   4  -5       76.26       14.47     26.37 o
   1   5  -5      581.82      623.06     32.79 o
   2   5  -5      246.51      235.60     15.91 o
   3   5  -5     3246.17     3172.32     61.89 o
   4   5  -5     3169.45     3230.90     73.09 o
   5   5  -5     1308.59     1311.83     56.56 o
   6   5  -5     1625.11     1603.79     64.65 o
   7   5  -5     1337.40     1420.36     61.84 o
   8   5  -5      221.59      238.80     24.79 o
   9   5  -5      359.79      347.51     27.73 o
  10   5  -5      177.81      162.77     28.66 o
  11   5  -5      470.16      485.11     57.47 o
  12   5  -5      172.41      118.78     22.67 o
  13   5  -5      227.16      202.46     36.86 o
  14   5  -5      725.69      624.91     97.88 o
  15   5  -5       25.50       -9.82     30.67 o
   1   6  -5     2535.74     2368.14     69.51 o
   2   6  -5      443.94      476.16     33.58 o
   3   6  -5      199.19      197.49     23.50 o
   4   6  -5      349.51      376.66     26.81 o
   5   6  -5      855.35      963.91     50.01 o
   6   6  -5       10.65       15.24     14.08 o
   7   6  -5      333.31      396.60     35.00 o
   8   6  -5       90.50      115.93     25.73 o
   9   6  -5       12.83       16.73      8.04 o
  10   6  -5       99.61      124.82     28.83 o
  11   6  -5       98.76      100.39     22.47 o
  12   6  -5      332.23      329.31     49.91 o
  13   6  -5     1467.46     1544.58    113.95 o
  14   6  -5        5.26      -21.39     31.05 o
  15   6  -5       47.59       36.46      5.63 o
   1   7  -5     1315.22     1417.39     57.46 o
   2   7  -5      525.53      517.85     37.23 o
   3   7  -5     1059.42     1121.82     58.31 o
   4   7  -5        2.82        4.12      7.87 o
   5   7  -5      743.11      827.04     48.50 o
   6   7  -5       41.94       85.70     69.05 o
   7   7  -5      224.47      228.73     27.84 o
   8   7  -5       56.75       66.88     50.68 o
   9   7  -5      253.01      268.49     31.08 o
  10   7  -5       22.67       10.32      5.34 o
  11   7  -5      116.71       77.84     20.85 o
  12   7  -5      397.91      388.80     57.08 o
  13   7  -5        6.98        6.53      8.39 o
  14   7  -5      294.39      293.01     63.40 o
  15   7  -5        8.48       -5.80     32.44 o
   1   8  -5      814.95      713.52     50.65 o
   2   8  -5      673.14      810.94     48.49 o
   3   8  -5      489.37      469.48     38.76 o
   4   8  -5      387.68      385.04     44.60 o
   5   8  -5      271.47      280.46     39.09 o
   6   8  -5       54.32      124.12     44.29 o
   7   8  -5      144.67      290.19     68.16 o
   8   8  -5      156.33      196.49     35.11 o
   9   8  -5       14.70       56.27     45.39 o
  10   8  -5       14.02       12.21     17.81 o
  11   8  -5      235.65      251.49     47.52 o
  12   8  -5        2.30        4.18     11.44 o
  13   8  -5      185.83      205.38     42.23 o
  14   8  -5       45.68       27.74     24.74 o
   1   9  -5       16.58        5.78     10.05 o
   2   9  -5       29.52       23.38      6.08 o
   3   9  -5       58.96       59.79     20.54 o
   4   9  -5        6.82       -6.46     13.54 o
   5   9  -5      122.11      121.42     25.06 o
   6   9  -5     1282.98     1341.93    101.31 o
   7   9  -5      897.85      942.02     59.22 o
   8   9  -5      188.80      259.90     57.32 o
   9   9  -5       63.77       42.53      6.85 o
  10   9  -5       27.02       49.46     34.94 o
  11   9  -5      113.43      177.21     40.90 o
  12   9  -5       49.86       86.14     31.45 o
  13   9  -5       52.58       48.44     20.28 o
  14   9  -5       10.30       24.77     24.65 o
   1  10  -5      773.03      755.16     86.73 o
   2  10  -5       49.58       40.26     12.35 o
   3  10  -5       49.73       37.09     15.79 o
   4  10  -5       43.06        0.72     17.49 o
   5  10  -5       61.16       60.62     18.97 o
   6  10  -5      603.43      662.20     64.36 o
   7  10  -5      446.22      601.34     72.08 o
   8  10  -5      201.73      233.56     33.20 o
   9  10  -5       82.43      103.05     20.85 o
  10  10  -5        8.45      -28.34     28.34 o
  11  10  -5       21.66       42.18     27.32 o
  12  10  -5       64.21      118.90     37.67 o
  13  10  -5      135.01      201.58    124.13 o
   1  11  -5       67.88       84.64     28.91 o
   2  11  -5       33.95       39.37     17.95 o
   3  11  -5      100.54       89.70     27.12 o
   4  11  -5      104.01       97.98     26.81 o
   5  11  -5      853.02      937.29     81.34 o
   6  11  -5      193.57      224.17     47.04 o
   7  11  -5      474.59      645.87     73.98 o
   8  11  -5        4.65       28.67     36.45 o
   9  11  -5       84.81      110.49     30.44 o
  10  11  -5       35.00       20.46     11.09 o
  11  11  -5       74.43       87.70     31.12 o
  12  11  -5       41.63       41.57     47.27 o
   1  12  -5       45.49       22.91     17.09 o
   2  12  -5       43.20       50.18     18.67 o
   3  12  -5      245.14      229.75     53.12 o
   4  12  -5     1105.82     1169.73    119.30 o
   5  12  -5     1221.07     1468.82    169.90 o
   6  12  -5       11.16       15.54     25.30 o
   7  12  -5       65.74       36.11     15.63 o
   8  12  -5       14.26        5.53     10.47 o
   9  12  -5       30.81        9.40     19.09 o
  10  12  -5       10.52       28.04     58.46 o
  11  12  -5       22.95       22.34     28.93 o
  12  12  -5       84.34       82.80     35.51 o
   1  13  -5      207.80      218.48     51.55 o
   2  13  -5       42.34       41.89     21.37 o
   3  13  -5        7.40       -0.71      4.33 o
   4  13  -5      432.02      530.61     85.02 o
   5  13  -5      159.22      195.74     50.47 o
   6  13  -5      935.43     1014.89    114.72 o
   7  13  -5       34.36       12.82     18.97 o
   8  13  -5       43.91       46.23     21.18 o
   9  13  -5       22.61       54.79     49.47 o
  10  13  -5        2.36        9.63      7.95 o
  11  13  -5       68.45       81.16     52.20 o
   1  14  -5      270.61      246.99     59.04 o
   2  14  -5       78.78       37.09     26.22 o
   3  14  -5        2.82       -7.52      7.52 o
   4  14  -5      255.06      291.77     65.63 o
   5  14  -5       12.67       -4.34      7.70 o
   6  14  -5      401.34      494.59     85.43 o
   7  14  -5      162.15      157.54     45.12 o
   8  14  -5       17.42       34.10     37.10 o
   9  14  -5       87.17       70.60     46.93 o
  10  14  -5       36.36       22.85     23.47 o
   1  15  -5      212.52      232.80     60.45 o
   2  15  -5        7.54        6.65     23.34 o
   3  15  -5       63.05       55.51     34.73 o
   4  15  -5      170.94      199.53     59.59 o
   5  15  -5       99.77       95.08     34.74 o
   6  15  -5      134.71      124.64     41.32 o
   7  15  -5       47.88       62.78     32.32 o
   8  15  -5       23.96       49.98     44.89 o
   1  16  -5      103.91       89.08     41.12 o
   2  16  -5        1.06       -0.61     25.33 o
   3  16  -5       26.13       35.14     28.48 o
   4  16  -5       24.92       15.83     31.91 o
   5  16  -5       33.81       17.30     13.84 o
   6  16  -5       11.75       -2.23     13.17 o
   7  16  -5       12.87       24.31     30.62 o
   1  17  -5       11.29        4.04     17.30 o
   2  17  -5        0.87      -12.69     20.53 o
   3  17  -5       43.73       35.35     18.59 o
   4  17  -5       21.64       42.66     21.25 o
   5  17  -5        6.70       17.40     10.03 o
   0   0  -4     3606.45     3958.03    133.39 o
   2   0  -4    15427.56    13914.56    237.44 o
   4   0  -4     4857.11     4712.40    167.70 o
   6   0  -4      475.22      495.79     58.55 o
   8   0  -4      318.03      318.10     38.92 o
  10   0  -4     3090.62     3168.58    137.57 o
  12   0  -4     1752.95     1701.03    118.06 o
   0   1  -4     7837.92     8060.12    139.33 o
   1   1  -4    18255.83    17819.41    503.10 o
   2   1  -4      285.65      223.14     28.02 o
   3   1  -4    12036.57    11297.93    153.97 o
   4   1  -4     1436.68     1348.78     46.21 o
   5   1  -4       34.28       25.83      7.89 o
   6   1  -4     9034.36     9867.04    160.66 o
   7   1  -4      406.62      385.92     32.66 o
   8   1  -4      769.36      810.43     49.43 o
   9   1  -4      225.35      268.56     29.27 o
  10   1  -4      376.59      400.76     37.27 o
  11   1  -4      863.34      981.02     80.95 o
  12   1  -4      281.06      252.19     41.55 o
  13   1  -4      262.61      150.25     57.33 o
   0   2  -4   139036.81   159197.73    782.18 o
   1   2  -4    33147.46    31885.84    301.35 o
   2   2  -4    22232.47    21213.06    666.24 o
   3   2  -4     1418.47     1298.60     39.89 o
   4   2  -4     4933.40     4816.94     81.31 o
   5   2  -4     2381.20     2321.15     64.62 o
   6   2  -4      752.77      828.33     38.05 o
   7   2  -4      908.29      965.68     71.46 o
   8   2  -4        3.75        8.63     11.40 o
   9   2  -4      206.49      192.22     33.18 o
  10   2  -4      100.51       95.93     22.08 o
  11   2  -4      100.77       82.76     45.25 o
  12   2  -4     2431.57     2485.53    200.82 o
  13   2  -4      123.91      102.97     35.31 o
  14   2  -4       19.04       -7.65     33.34 o
  15   2  -4       27.32        7.00     22.47 o
   0   3  -4       79.23       90.62     19.60 o
   1   3  -4     2143.00     2123.94     50.30 o
   2   3  -4     2670.48     2722.36     45.53 o
   3   3  -4      377.76      334.73     18.66 o
   4   3  -4      846.13      850.45     33.64 o
   5   3  -4     1619.23     1693.03     60.31 o
   6   3  -4     2052.85     2152.20     66.85 o
   7   3  -4      326.95      316.29     23.70 o
   8   3  -4      668.19      765.58     69.15 o
   9   3  -4      161.75      173.45     35.45 o
  10   3  -4      405.67      399.26     54.71 o
  11   3  -4      389.35      387.25     55.71 o
  12   3  -4      130.95      144.86     39.36 o
  13   3  -4       24.64      -38.44     50.00 o
  14   3  -4       24.04       -4.01     34.12 o
  15   3  -4       18.09      -39.15     39.15 o
  16   3  -4       28.62      -32.47     40.19 o
   0   4  -4      987.34      944.13     34.66 o
   1   4  -4     5548.71     5317.04     87.32 o
   2   4  -4      325.29      329.91     17.69 o
   3   4  -4     1482.35     1457.09     39.83 o
   4   4  -4    15239.22    14832.90    139.45 o
   5   4  -4     3630.13     3696.31     79.62 o
   6   4  -4      456.61      476.65     32.22 o
   7   4  -4       58.09       56.01     10.92 o
   8   4  -4      608.75      602.30     31.97 o
   9   4  -4      392.96      407.41     50.67 o
  10   4  -4       13.88       20.84     18.00 o
  11   4  -4        4.55       -5.65     13.24 o
  12   4  -4       95.27       92.63     22.81 o
  13   4  -4      313.47      269.29     55.68 o
  14   4  -4      132.31      115.09     27.32 o
  15   4  -4       51.65        8.60     30.14 o
  16   4  -4       18.95      -27.98     35.47 o
   0   5  -4      540.86      535.55     70.48 o
   1   5  -4      104.01       88.85     12.30 o
   2   5  -4      157.27      159.80     16.35 o
   3   5  -4      443.30      456.48     29.19 o
   4   5  -4      145.44      185.57     18.74 o
   5   5  -4      472.40      456.47     32.28 o
   6   5  -4      852.77      816.83     44.40 o
   7   5  -4      764.44      861.58     46.18 o
   8   5  -4      117.19      115.59     20.90 o
   9   5  -4       68.18       54.34     26.21 o
  10   5  -4       34.46       26.06     28.48 o
  11   5  -4      147.97      162.85     31.03 o
  12   5  -4      237.40      241.71     37.80 o
  13   5  -4      151.29      134.58     28.10 o
  14   5  -4      313.13      292.58     63.87 o
  15   5  -4       46.38       20.07     13.22 o
   0   6  -4     8212.73     9172.09    322.55 o
   1   6  -4     1009.66     1027.24     59.51 o
   2   6  -4     3923.54     3864.21     94.50 o
   3   6  -4      349.04      341.02     29.25 o
   4   6  -4     1358.60     1474.36     63.38 o
   5   6  -4     3015.61     3049.02     87.57 o
   6   6  -4     1407.05     1474.50     63.33 o
   7   6  -4     1436.73     1515.49     65.48 o
   8   6  -4      343.01      359.66     33.37 o
   9   6  -4       18.55        7.90      5.15 o
  10   6  -4      166.50      188.12     35.12 o
  11   6  -4      226.23      231.68     41.79 o
  12   6  -4      125.46       99.95     24.95 o
  13   6  -4      244.46      263.77     45.75 o
  14   6  -4      103.68       71.12     25.80 o
  15   6  -4        9.79       -7.57     18.01 o
   0   7  -4     4924.59     5803.31    276.33 o
   1   7  -4     2328.96     2576.94    128.83 o
   2   7  -4       47.99       45.08      9.55 o
   3   7  -4       33.33       36.76      9.30 o
   4   7  -4        4.85        5.47      8.19 o
   5   7  -4     1236.83     1193.61     74.17 o
   6   7  -4     6926.61     7019.21    143.53 o
   7   7  -4      570.31      662.38     46.61 o
   8   7  -4       31.18       45.06     26.63 o
   9   7  -4       45.69      121.70     67.13 o
  10   7  -4      172.06      213.44     46.60 o
  11   7  -4      127.94      116.44     31.46 o
  12   7  -4      109.23       83.77     20.08 o
  13   7  -4       63.40       53.98     20.94 o
  14   7  -4       91.78       95.67     42.17 o
  15   7  -4       32.08       10.05     29.72 o
   0   8  -4      665.64      695.98    104.02 o
   1   8  -4     1858.26     1828.27    117.28 o
   2   8  -4      261.64      292.36     32.59 o
   3   8  -4      399.36      438.40     37.18 o
   4   8  -4     1260.55     1235.56     78.09 o
   5   8  -4       69.21       67.73     17.47 o
   6   8  -4      323.66      285.25     36.02 o
   7   8  -4      144.94      260.11     77.38 o
   8   8  -4      751.32      899.24     67.06 o
   9   8  -4       96.98      103.22     43.30 o
  10   8  -4      123.22      153.11     43.18 o
  11   8  -4      268.74      284.54     46.44 o
  12   8  -4        6.15       41.38     27.37 o
  13   8  -4      117.10      102.53     30.08 o
  14   8  -4       38.96       57.50     34.16 o
   0   9  -4     1352.59     1334.11    151.58 o
   1   9  -4      235.47      205.01     41.87 o
   2   9  -4     1044.44     1139.94     97.05 o
   3   9  -4       33.16       33.24     10.52 o
   4   9  -4      197.28      184.60     38.07 o
   5   9  -4      120.35      105.36     33.34 o
   6   9  -4      625.31      645.31     59.50 o
   7   9  -4      778.30      872.87     68.76 o
   8   9  -4      506.36      594.19     84.62 o
   9   9  -4      205.77      293.68     71.44 o
  10   9  -4        7.38       13.17     28.74 o
  11   9  -4      169.73      211.16     44.57 o
  12   9  -4      273.56      339.26     55.35 o
  13   9  -4      164.81      235.45     48.73 o
  14   9  -4       12.45       57.59     33.80 o
   0  10  -4       78.52       81.86     39.83 o
   1  10  -4      448.00      367.44     58.20 o
   2  10  -4       50.44       42.66     23.56 o
   3  10  -4       72.19       55.80     19.48 o
   4  10  -4       47.94       17.07     26.25 o
   5  10  -4      139.04      167.47     41.63 o
   6  10  -4      143.72      174.27     35.10 o
   7  10  -4      137.06      149.70     28.82 o
   8  10  -4      287.67      314.42     45.00 o
   9  10  -4       26.35       26.73     13.47 o
  10  10  -4       19.94       29.59     18.44 o
  11  10  -4       72.89       49.82     43.17 o
  12  10  -4       30.06       28.91     34.97 o
  13  10  -4       59.35       93.34     32.22 o
   0  11  -4      615.04      722.49    124.39 o
   1  11  -4      112.91      114.93     31.82 o
   2  11  -4      105.88      111.44     32.78 o
   3  11  -4        5.52      -17.96     17.96 o
   4  11  -4      390.70      405.17     62.68 o
   5  11  -4      970.75     1027.39     92.10 o
   6  11  -4     1792.04     1905.52    116.53 o
   7  11  -4      165.62      144.67     38.40 o
   8  11  -4       13.37       -5.63     11.89 o
   9  11  -4        9.04       66.06     52.32 o
  10  11  -4      173.64      219.96     40.20 o
  11  11  -4       27.89       12.60     10.79 o
  12  11  -4       52.20       68.65     51.50 o
  13  11  -4        1.40       -1.25     24.63 o
   0  12  -4       80.07       79.85     47.99 o
   1  12  -4       40.56       35.72     11.87 o
   2  12  -4        9.26       -5.30     10.35 o
   3  12  -4      141.19      140.91     38.64 o
   4  12  -4      441.87      425.82     70.90 o
   5  12  -4      153.65      159.89     43.67 o
   6  12  -4     1490.01     1681.04    112.91 o
   7  12  -4      393.96      434.91     69.85 o
   8  12  -4       96.31      150.02     42.21 o
   9  12  -4      110.36      182.95     67.16 o
  10  12  -4       16.69       14.27     13.20 o
  11  12  -4        4.56       32.54     23.17 o
  12  12  -4        1.83        6.77     19.34 o
   0  13  -4      194.45      159.87     65.65 o
   1  13  -4       44.32       39.50     24.10 o
   2  13  -4       65.55       72.26     30.64 o
   3  13  -4       14.19       12.79     22.47 o
   4  13  -4      179.22      172.88     46.90 o
   5  13  -4      343.34      369.72     70.80 o
   6  13  -4      475.57      483.01     79.68 o
   7  13  -4      143.54      159.45     46.99 o
   8  13  -4       34.98       21.11     15.78 o
   9  13  -4        0.54       29.18     37.96 o
  10  13  -4       78.29      158.09     97.36 o
  11  13  -4       44.76       49.93     50.41 o
   0  14  -4      554.65      590.57    132.74 o
   1  14  -4       54.78       64.28     18.86 o
   2  14  -4       81.02       54.91     18.86 o
   3  14  -4       69.04       56.75     24.13 o
   4  14  -4      586.69      496.04     83.82 o
   5  14  -4      154.72      194.66     52.91 o
   6  14  -4        9.33       43.34     33.30 o
   7  14  -4      122.64      130.93     44.95 o
   8  14  -4       34.02       33.93     16.65 o
   9  14  -4       20.51        2.66     17.44 o
  10  14  -4       30.50       43.64     30.27 o
   0  15  -4      737.99      733.03    150.78 o
   1  15  -4       38.26       36.04     23.24 o
   2  15  -4      431.45      393.23     79.51 o
   3  15  -4       51.19       37.72     26.03 o
   4  15  -4       27.89       22.27     13.35 o
   5  15  -4      201.99      251.24     66.59 o
   6  15  -4      316.04      321.24     69.14 o
   7  15  -4       38.07       20.51     21.78 o
   8  15  -4        6.62      -21.19     36.94 o
   9  15  -4       33.05       46.60     48.04 o
   0  16  -4      163.94      135.17     78.08 o
   1  16  -4       22.50       19.55     22.03 o
   2  16  -4       41.99       59.27     29.88 o
   3  16  -4       16.81       17.42     19.60 o
   4  16  -4       77.36       79.34     35.69 o
   5  16  -4       15.36        7.57      8.85 o
   6  16  -4       29.88        4.96     12.48 o
   7  16  -4       63.66       37.95     24.57 o
   0  17  -4       16.04        5.29      9.69 o
   1  17  -4       13.02       33.21     32.52 o
   2  17  -4        6.92        5.22     24.15 o
   3  17  -4       17.79        0.24     11.73 o
   4  17  -4        5.25        7.30      3.15 o
   5  17  -4       54.07       64.27     32.72 o
   2   0  -3     3008.58     2887.11    125.75 o
   4   0  -3     4593.51     4631.06    146.50 o
   6   0  -3      770.47      794.51     54.37 o
   8   0  -3      480.02      495.67     46.85 o
  10   0  -3        0.90        4.65      6.14 o
  12   0  -3     5342.79     5256.90    364.00 o
  14   0  -3      104.51       62.69     26.72 o
   1   1  -3     7035.49     6962.07    241.15 o
   2   1  -3    14096.63    14005.27    171.95 o
   3   1  -3     6937.02     6266.62     78.44 o
   4   1  -3     1111.56     1219.09     34.61 o
   5   1  -3      298.19      282.16     23.72 o
   6   1  -3      664.84      785.99     43.37 o
   7   1  -3      250.41      245.64     24.40 o
   8   1  -3       73.82       63.36     15.63 o
   9   1  -3      279.00      294.01     25.98 o
  10   1  -3     1272.01     1288.99     75.34 o
  11   1  -3      762.29      793.44    112.20 o
  12   1  -3       68.64       47.88     49.87 o
  13   1  -3      367.04      298.87     76.52 o
  14   1  -3        1.23      -35.65     43.51 o
  15   1  -3        9.91      -29.15     48.34 o
   1   2  -3    30337.67    29976.57    257.76 o
   2   2  -3     3874.99     3420.07     50.80 o
   3   2  -3     5610.72     5220.64     85.94 o
   4   2  -3     1481.19     1393.44     59.20 o
   5   2  -3      978.16      998.64     42.60 o
   6   2  -3     2086.10     2168.55     96.45 o
   7   2  -3      916.91      977.27     68.74 o
   8   2  -3     2348.67     2546.28    117.98 o
   9   2  -3      211.28      204.97     35.19 o
  10   2  -3      651.25      649.88     64.50 o
  11   2  -3      235.82      220.45     63.47 o
  12   2  -3      117.80      101.06     25.86 o
  13   2  -3      368.89      313.28     83.55 o
  14   2  -3       42.35       -6.79     46.10 o
  15   2  -3       34.89      -16.29     34.39 o
  16   2  -3        5.09      -20.87     54.59 o
   1   3  -3    19700.21    18872.24    472.72 o
   2   3  -3    11274.42    10527.57    135.92 o
   3   3  -3     2879.42     2810.30     51.75 o
   4   3  -3     4788.18     4656.05     71.10 o
   5   3  -3     2419.64     2482.31     67.38 o
   6   3  -3       33.24       34.33      9.13 o
   7   3  -3       27.72       63.80     28.62 o
   8   3  -3      348.22      392.59     55.69 o
   9   3  -3        2.66       -3.46     14.32 o
  10   3  -3       33.31       52.53     24.70 o
  11   3  -3     1093.18     1089.30     91.18 o
  12   3  -3       66.68       78.36     18.70 o
  13   3  -3       53.92       25.99     23.44 o
  14   3  -3        9.34      -51.04     51.04 o
  15   3  -3       39.39      -14.11     31.93 o
  16   3  -3       10.55      -44.47     48.08 o
   1   4  -3     4226.32     4173.92     77.42 o
   2   4  -3     1486.34     1575.82     46.58 o
   3   4  -3     3323.96     3321.85     71.35 o
   4   4  -3     1372.67     1280.89     40.41 o
   5   4  -3     8582.96     8212.41    152.51 o
   6   4  -3     1291.36     1245.06     49.05 o
   7   4  -3     1450.92     1557.89     53.30 o
   8   4  -3      136.56      227.41     55.76 o
   9   4  -3      110.13       94.94     23.54 o
  10   4  -3      154.47      166.86     27.81 o
  11   4  -3       72.41       41.72     17.26 o
  12   4  -3       78.38       82.45     19.42 o
  13   4  -3      300.32      250.81     55.44 o
  14   4  -3       38.82        1.64     24.72 o
  15   4  -3        4.52       -4.01     19.34 o
  16   4  -3        7.62      -20.65     39.20 o
   1   5  -3      670.55      655.10     53.18 o
   2   5  -3     1919.34     1937.71     56.12 o
   3   5  -3      793.00      837.14     37.60 o
   4   5  -3     3830.23     3736.69     93.74 o
   5   5  -3      909.73      876.03     44.02 o
   6   5  -3      120.67      184.80     20.82 o
   7   5  -3      690.59      744.94     42.77 o
   8   5  -3      239.95      230.19     22.50 o
   9   5  -3       14.05       20.79     10.80 o
  10   5  -3      177.75      200.97     53.36 o
  11   5  -3      231.59      261.13     41.09 o
  12   5  -3       45.43       59.54      8.94 o
  13   5  -3       39.60       11.04     12.45 o
  14   5  -3       64.06       18.80     14.95 o
  15   5  -3       31.82        6.11     19.42 o
  16   5  -3      100.95       94.65     45.55 o
   1   6  -3     1935.61     1968.95     78.61 o
   2   6  -3     4073.95     4216.13    120.03 o
   3   6  -3      737.90      696.64     41.17 o
   4   6  -3      285.65      310.61     32.97 o
   5   6  -3      877.06      857.25     57.60 o
   6   6  -3      299.38      325.10     35.63 o
   7   6  -3     1343.73     1425.16     63.44 o
   8   6  -3        0.82        7.71      6.43 o
   9   6  -3       52.89       55.21     11.62 o
  10   6  -3      306.47      318.51     54.75 o
  11   6  -3      784.53      738.09     71.64 o
  12   6  -3      120.39      105.64     28.17 o
  13   6  -3       30.10       25.98     13.31 o
  14   6  -3       14.78       10.86     10.12 o
  15   6  -3        0.41       -6.41     18.25 o
   1   7  -3      749.96      864.40     72.71 o
   2   7  -3     1315.50     1535.69     78.62 o
   3   7  -3      360.52      389.38     32.09 o
   4   7  -3       35.38       31.88     12.82 o
   5   7  -3     1067.47      994.53     65.07 o
   6   7  -3     1620.57     1659.98     85.45 o
   7   7  -3       97.58      134.24     25.93 o
   8   7  -3       17.81       24.67      7.73 o
   9   7  -3     1035.86     1107.28     69.75 o
  10   7  -3       29.79       35.57     30.84 o
  11   7  -3        5.93        6.48     29.62 o
  12   7  -3      160.51      146.80     36.99 o
  13   7  -3      100.15       92.11     23.90 o
  14   7  -3       69.58       81.11     33.89 o
  15   7  -3       16.62       13.60     14.40 o
   1   8  -3     1913.91     2008.24    120.57 o
   2   8  -3      287.06      285.04     46.05 o
   3   8  -3      563.06      650.21     55.28 o
   4   8  -3      258.24      339.99     40.73 o
   5   8  -3      390.42      406.84     43.82 o
   6   8  -3       10.86       11.28      9.00 o
   7   8  -3      591.08      618.64     55.40 o
   8   8  -3      268.87      500.81    126.96 o
   9   8  -3      516.76      623.33     60.91 o
  10   8  -3      947.46     1029.02     83.54 o
  11   8  -3       15.56       36.30     16.85 o
  12   8  -3      112.67      131.77     31.59 o
  13   8  -3       43.88       60.40     26.56 o
  14   8  -3       16.46       49.39     34.51 o
   1   9  -3     1450.22     1519.07    112.55 o
   2   9  -3       97.06       85.46     27.93 o
   3   9  -3       20.52       18.66     11.30 o
   4   9  -3       48.13       42.78     17.53 o
   5   9  -3      562.83      587.93     57.83 o
   6   9  -3      106.60      108.18     24.05 o
   7   9  -3      140.96      160.98     29.63 o
   8   9  -3      347.73      359.65     44.65 o
   9   9  -3      306.42      394.86     79.53 o
  10   9  -3      165.36      237.24     40.80 o
  11   9  -3      142.24      140.69     33.67 o
  12   9  -3        0.09      158.30     54.85 o
  13   9  -3      109.77      108.89     34.18 o
  14   9  -3       24.83       66.63     57.29 o
   1  10  -3      621.12      631.38     78.17 o
   2  10  -3      108.65      137.13     34.67 o
   3  10  -3      189.68      185.15     40.59 o
   4  10  -3      103.54       78.76     22.84 o
   5  10  -3      824.97      804.55     71.02 o
   6  10  -3       13.00        4.89     31.26 o
   7  10  -3      238.29      253.32     40.57 o
   8  10  -3      142.15      165.33     33.18 o
   9  10  -3       57.45       81.35     47.67 o
  10  10  -3       45.47       11.37     25.01 o
  11  10  -3       79.74       51.65     37.18 o
  12  10  -3       36.26       55.48     27.08 o
  13  10  -3      109.60       87.29     58.96 o
   1  11  -3       88.83       96.61     29.75 o
   2  11  -3      215.05      209.88     46.29 o
   3  11  -3       47.19       46.03     19.61 o
   4  11  -3       29.26       18.59     23.04 o
   5  11  -3     1740.79     1835.54    111.52 o
   6  11  -3      498.93      603.53     97.72 o
   7  11  -3     1018.10     1158.64    130.66 o
   8  11  -3      211.12      228.44     41.28 o
   9  11  -3      223.21      349.22     70.30 o
  10  11  -3       18.93       14.31     18.66 o
  11  11  -3       43.56       60.31     25.94 o
  12  11  -3       19.65       11.60      8.46 o
  13  11  -3       33.49       49.23     31.20 o
   1  12  -3       16.60       10.47      9.04 o
   2  12  -3        7.39        8.82     18.76 o
   3  12  -3      261.55      239.61     51.75 o
   4  12  -3      368.44      363.24     64.57 o
   5  12  -3       46.35       42.09      4.49 o
   6  12  -3      118.10      162.55     46.87 o
   7  12  -3      562.28      623.53     78.96 o
   8  12  -3      382.03      475.53    110.83 o
   9  12  -3      129.21      226.49     74.42 o
  10  12  -3        4.54       64.99     57.27 o
  11  12  -3      130.11      187.26     40.30 o
  12  12  -3       49.42       95.89     43.29 o
   1  13  -3       25.50        9.64     16.84 o
   2  13  -3       25.84       -2.50     11.28 o
   3  13  -3       52.20       19.72     11.16 o
   4  13  -3       53.60       48.42     20.69 o
   5  13  -3      202.75      243.97     55.70 o
   6  13  -3       99.30      125.80     43.85 o
   7  13  -3      186.38      246.53     56.26 o
   8  13  -3        0.10        6.02     13.20 o
   9  13  -3       25.37       19.32     35.17 o
  10  13  -3      113.98       92.25     54.87 o
  11  13  -3       70.11       82.39     60.69 o
   1  14  -3       39.07        7.43     26.33 o
   2  14  -3       92.87      106.48     34.21 o
   3  14  -3       22.41       15.44     11.36 o
   4  14  -3      120.43      121.38     36.07 o
   5  14  -3      233.29      239.12     57.71 o
   6  14  -3      176.85      226.25     58.59 o
   7  14  -3      250.50      231.54     55.98 o
   8  14  -3       33.29       26.86     23.54 o
   9  14  -3        2.23       20.10     53.41 o
  10  14  -3       13.02        6.83     15.81 o
   1  15  -3      217.22      246.60     61.75 o
   2  15  -3       56.52       23.02     19.98 o
   3  15  -3       14.48        3.89     17.50 o
   4  15  -3        0.54        0.90     15.13 o
   5  15  -3       14.33       21.33     13.69 o
   6  15  -3      134.76      169.35     53.10 o
   7  15  -3       77.24       74.26     35.75 o
   8  15  -3       95.40      113.29     64.26 o
   9  15  -3       10.73       30.20     22.94 o
   1  16  -3      296.60      336.62     77.18 o
   2  16  -3       55.43       56.22     26.84 o
   3  16  -3       72.96       38.02     31.27 o
   4  16  -3       32.07       13.79     20.74 o
   5  16  -3      232.32      230.05     63.18 o
   6  16  -3        6.67        8.55     27.98 o
   7  16  -3       28.10       18.89      8.88 o
   1  17  -3       19.14       22.20     20.32 o
   2  17  -3       47.09       78.74     42.36 o
   3  17  -3       14.11       19.12     22.15 o
   4  17  -3        9.62        5.92     17.27 o
   5  17  -3       13.61       37.32     25.91 o
   1  18  -3       18.32       45.97     34.84 o
   4   0  -2      468.34      454.74     39.39 o
   6   0  -2     6187.43     6271.60    139.56 o
   8   0  -2      196.32      232.03     31.10 o
  10   0  -2     1677.92     1715.96     83.98 o
  12   0  -2     4972.71     5111.54    354.50 o
  14   0  -2      361.68      312.11     85.22 o
   2   1  -2     9586.50     8905.50    142.66 o
   3   1  -2      216.55      205.74     16.77 o
   4   1  -2      906.09      887.26     39.85 o
   5   1  -2      170.13      164.61     31.62 o
   6   1  -2       61.58       51.90      9.04 o
   7   1  -2       70.97       66.88      9.74 o
   8   1  -2      406.76      419.57     27.72 o
   9   1  -2      862.38      851.57     55.93 o
  10   1  -2      661.42      667.33     50.60 o
  11   1  -2     1528.67     1607.33     85.77 o
  12   1  -2      100.74       73.88     29.91 o
  13   1  -2       75.62       52.33     10.29 o
  14   1  -2      150.52       91.96     45.94 o
  15   1  -2        0.49      -56.93     56.93 o
  16   1  -2       23.30      -38.74     63.56 o
   1   2  -2     7258.48     6445.05    146.08 o
   2   2  -2    18488.19    17244.72    244.80 o
   3   2  -2     1015.34     1020.39     31.53 o
   4   2  -2     5769.47     5383.08    148.22 o
   5   2  -2     1538.29     1529.97     61.87 o
   6   2  -2     1729.06     1994.54     89.99 o
   7   2  -2       11.68        9.43      8.10 o
   8   2  -2     2062.23     2214.82    117.01 o
   9   2  -2      245.20      291.18     43.19 o
  10   2  -2      322.73      329.03     43.69 o
  11   2  -2     1059.37     1112.00     84.64 o
  12   2  -2     1324.66     1452.75    146.97 o
  13   2  -2      446.88      419.60     96.61 o
  14   2  -2        0.00      -26.41     41.58 o
  15   2  -2       16.16      -10.84     33.72 o
  16   2  -2      420.42      454.50     85.03 o
   0   3  -2      798.11      766.53     64.91 o
   1   3  -2    14594.66    14419.25    266.43 o
   2   3  -2      195.64      191.97     16.70 o
   3   3  -2     4034.45     3705.73     66.42 o
   4   3  -2      193.40      211.46     19.46 o
   5   3  -2      687.22      640.23     27.53 o
   6   3  -2      653.08      605.85     31.67 o
   7   3  -2      854.66      982.35     69.32 o
   8   3  -2       30.53       31.24     14.92 o
   9   3  -2      707.55      703.22     71.76 o
  10   3  -2      850.63      941.84     78.81 o
  11   3  -2     1048.28     1133.40     89.30 o
  12   3  -2      129.39      128.36     39.80 o
  13   3  -2       56.04       30.81      8.40 o
  14   3  -2       86.82       46.46     40.93 o
  15   3  -2       53.15       22.78     17.03 o
  16   3  -2       35.61      -11.39     34.91 o
   0   4  -2      414.49      399.94     54.86 o
   1   4  -2     4781.78     4705.10    103.66 o
   2   4  -2     5527.82     5677.50     87.18 o
   3   4  -2      109.49      120.43     13.56 o
   4   4  -2     1396.46     1416.57     46.88 o
   5   4  -2    10727.64    10491.97    202.51 o
   6   4  -2     1055.40     1041.84     43.90 o
   7   4  -2     2291.33     2353.86     80.51 o
   8   4  -2     1775.99     1798.41     87.71 o
   9   4  -2      460.59      527.69     67.74 o
  10   4  -2      371.69      406.31     46.40 o
  11   4  -2       34.90       24.30     31.39 o
  12   4  -2     1086.64     1112.70     83.91 o
  13   4  -2      526.38      428.61     75.25 o
  14   4  -2       24.27       -6.63     16.85 o
  15   4  -2        2.86      -21.22     27.33 o
  16   4  -2       49.28       32.15     21.76 o
   0   5  -2    16857.65    19290.79    412.64 o
   1   5  -2     2761.65     2687.57     71.97 o
   2   5  -2     2173.46     2211.51     69.25 o
   3   5  -2      133.49      118.50     14.87 o
   4   5  -2     2687.90     2797.26     80.18 o
   5   5  -2     1928.06     1965.31     77.65 o
   6   5  -2       93.80      204.58     33.35 o
   7   5  -2     1519.83     1578.25     59.63 o
   8   5  -2       21.24        9.90      5.18 o
   9   5  -2      149.27      174.29     32.79 o
  10   5  -2      471.94      530.60     90.25 o
  11   5  -2       41.88       62.28     34.73 o
  12   5  -2      189.63      172.47     29.58 o
  13   5  -2       63.83       52.94     19.90 o
  14   5  -2      114.99       90.29     32.67 o
  15   5  -2       22.21       12.06      6.27 o
  16   5  -2       38.31       22.57     48.44 o
   0   6  -2     1157.66     1143.34    112.21 o
   1   6  -2     1800.27     1933.81    100.35 o
   2   6  -2       16.39       16.56      8.31 o
   3   6  -2     1331.62     1256.75     56.62 o
   4   6  -2      243.02      241.08     28.17 o
   5   6  -2      390.85      372.77     37.69 o
   6   6  -2       85.27       73.47     19.02 o
   7   6  -2      953.96     1014.83     52.56 o
   8   6  -2       65.55       99.09     42.34 o
   9   6  -2      110.01      128.50     29.28 o
  10   6  -2      430.38      353.20     45.61 o
  11   6  -2      362.57      377.83     55.55 o
  12   6  -2     1725.63     1801.22    113.57 o
  13   6  -2       22.79       34.26     21.11 o
  14   6  -2        8.25        4.32     13.10 o
  15   6  -2        0.85       19.68     21.87 o
   0   7  -2     7137.93     8499.29    325.37 o
   1   7  -2      825.55      909.35     75.27 o
   2   7  -2       67.02       56.87     18.49 o
   3   7  -2     1060.26     1012.74     66.37 o
   4   7  -2       20.14       51.63     15.90 o
   5   7  -2      817.41      742.90     56.41 o
   6   7  -2      126.28      102.99     30.61 o
   7   7  -2       29.12       26.16      3.37 o
   8   7  -2      180.88      187.08     27.89 o
   9   7  -2      544.03      692.63     61.41 o
  10   7  -2      137.88      260.77     63.38 o
  11   7  -2      166.11      133.36     29.74 o
  12   7  -2      136.73      156.44     38.71 o
  13   7  -2      134.77      151.39     31.12 o
  14   7  -2      107.64      136.09     49.54 o
  15   7  -2       39.89       59.94     43.71 o
   0   8  -2       98.15       83.04     37.22 o
   1   8  -2     2605.39     2681.85    140.84 o
   2   8  -2     1935.45     1996.51    119.52 o
   3   8  -2      710.57      885.58     64.39 o
   4   8  -2      124.41      119.12     29.75 o
   5   8  -2      153.38      138.71     25.51 o
   6   8  -2       85.82       70.17     18.89 o
   7   8  -2       26.29       11.74     13.72 o
   8   8  -2     1323.84     1427.79     82.91 o
   9   8  -2      160.87      173.78     35.06 o
  10   8  -2      146.21      297.86     71.42 o
  11   8  -2      160.05      218.99     43.72 o
  12   8  -2       49.98       72.35     29.25 o
  13   8  -2      195.33      249.95     49.00 o
  14   8  -2        6.70       67.11     46.24 o
  15   8  -2       25.15       47.98     39.62 o
   0   9  -2      645.56      768.02    113.77 o
   1   9  -2      723.95      742.60     78.48 o
   2   9  -2       52.60       65.60     23.39 o
   3   9  -2      644.74      652.87     75.20 o
   4   9  -2      144.30      179.70     41.10 o
   5   9  -2      322.99      334.62     58.91 o
   6   9  -2      199.47      229.25     34.34 o
   7   9  -2      149.58      141.73     27.79 o
   8   9  -2      372.85      344.89     45.41 o
   9   9  -2     1001.66     1059.82    119.52 o
  10   9  -2       16.79       12.93     19.86 o
  11   9  -2       15.90       52.39     18.91 o
  12   9  -2      408.51      438.63     62.50 o
  13   9  -2       64.85      125.36     49.30 o
  14   9  -2        9.45       84.42     65.41 o
   0  10  -2      670.31      760.73    123.39 o
   1  10  -2     1714.43     1863.04    134.14 o
   2  10  -2      189.22      183.66     43.35 o
   3  10  -2      768.91      794.14     86.72 o
   4  10  -2       50.23       30.57     15.35 o
   5  10  -2      280.93      284.49     64.13 o
   6  10  -2     2862.29     2842.35    131.70 o
   7  10  -2       25.92       16.05     10.21 o
   8  10  -2      454.10      454.49     54.19 o
   9  10  -2       64.48       78.25     24.00 o
  10  10  -2      304.74      375.71     66.23 o
  11  10  -2       43.86       55.52     34.62 o
  12  10  -2        1.91        7.95     19.81 o
  13  10  -2      170.46      118.08     32.58 o
  14  10  -2        3.52       18.57     59.45 o
   0  11  -2      431.70      474.72     98.82 o
   1  11  -2        4.76       -0.07      9.46 o
   2  11  -2      160.53      171.90     43.57 o
   3  11  -2       57.77       72.77     31.43 o
   4  11  -2      148.07      136.22     40.62 o
   5  11  -2      530.35      446.90     68.67 o
   6  11  -2     1801.44     1916.60    113.65 o
   7  11  -2     2507.32     2577.51    134.54 o
   8  11  -2      123.44      235.26    121.11 o
   9  11  -2      438.18      491.33     59.69 o
  10  11  -2       57.06      109.49     74.76 o
  11  11  -2       34.32      114.22     33.89 o
  12  11  -2       16.60       19.49     23.96 o
  13  11  -2       30.08       24.93     11.37 o
   0  12  -2      157.76      185.38     68.49 o
   1  12  -2      506.77      496.44     76.57 o
   2  12  -2       45.59       47.30     24.28 o
   3  12  -2       27.26       39.04     24.39 o
   4  12  -2       72.30       42.00     30.81 o
   5  12  -2      224.89      256.75     52.71 o
   6  12  -2     1015.47     1042.31    109.40 o
   7  12  -2      274.73      272.26     61.00 o
   8  12  -2      431.99      513.98     92.64 o
   9  12  -2       23.90       78.26     54.27 o
  10  12  -2       97.37      230.50     43.90 o
  11  12  -2       88.54      167.53     40.00 o
  12  12  -2       19.37       78.46     26.54 o
   0  13  -2      264.49      263.42     86.82 o
   1  13  -2       77.21       89.46     38.36 o
   2  13  -2        8.31       14.99      7.98 o
   3  13  -2        6.13        7.97      5.21 o
   4  13  -2      146.28      100.14     33.02 o
   5  13  -2      642.98      739.36     97.17 o
   6  13  -2     1731.12     1817.71    154.21 o
   7  13  -2       69.77       92.93     40.06 o
   8  13  -2      169.89      193.89     51.12 o
   9  13  -2       16.60      -13.08     19.55 o
  10  13  -2        1.12       97.97    109.66 o
  11  13  -2       16.31       37.37     42.13 o
   0  14  -2       96.32       92.13     53.77 o
   1  14  -2       88.04       63.46     31.51 o
   2  14  -2       94.10       80.52     29.14 o
   3  14  -2      160.28      132.13     39.18 o
   4  14  -2       91.36       41.06     22.70 o
   5  14  -2        8.96        7.95     17.87 o
   6  14  -2      536.48      592.74     92.35 o
   7  14  -2       22.10       46.14     29.67 o
   8  14  -2      131.01      129.12     44.80 o
   9  14  -2        2.97      -13.60     29.11 o
  10  14  -2       56.28       20.77     29.85 o
   0  15  -2      346.97      335.10     98.98 o
   1  15  -2       36.87       33.82     18.37 o
   2  15  -2       62.18       46.63     18.64 o
   3  15  -2        9.61      -20.52     20.74 o
   4  15  -2       19.32       -6.47     33.59 o
   5  15  -2      162.87      166.26     48.13 o
   6  15  -2      167.84      164.31     45.05 o
   7  15  -2        4.96       11.01     22.12 o
   8  15  -2       27.51       40.97     37.07 o
   9  15  -2       29.27       26.39     36.87 o
   0  16  -2      276.33      371.95    117.14 o
   1  16  -2      107.93      121.55     48.84 o
   2  16  -2       39.18       25.40      7.73 o
   3  16  -2       33.98       38.48     19.20 o
   4  16  -2       28.16        9.31     11.10 o
   5  16  -2       62.30       68.24     30.57 o
   6  16  -2       46.42       30.06     14.10 o
   7  16  -2       21.72       37.84     29.72 o
   0  17  -2      323.88      354.81    119.76 o
   1  17  -2      129.72      148.17     58.72 o
   2  17  -2       49.10       14.62     33.25 o
   3  17  -2       42.94       33.81     24.68 o
   4  17  -2       97.11      111.82     43.37 o
   5  17  -2       40.55       28.83     30.43 o
   0  18  -2      159.60      233.93    106.75 o
   1  18  -2      208.94      249.35     72.40 o
   2  18  -2       58.49       23.10     18.71 o
   4   0  -1       82.38       84.46     16.72 o
   6   0  -1     2639.16     2610.86     79.87 o
   8   0  -1     9928.06    10262.19    177.06 o
  10   0  -1      445.68      376.69     60.25 o
  12   0  -1     1544.55     1605.09    196.79 o
  14   0  -1        2.60      -23.79     49.84 o
  16   0  -1       33.14       -9.98     44.95 o
   3   1  -1     1004.52      869.01     43.80 o
   4   1  -1     1021.71      996.34     40.21 o
   5   1  -1      128.96      131.52     24.07 o
   6   1  -1       97.94      115.69     18.05 o
   7   1  -1      281.07      333.08     29.85 o
   8   1  -1      665.12      733.43     47.99 o
   9   1  -1      403.31      415.60     43.40 o
  10   1  -1      789.07      771.98     51.83 o
  11   1  -1      781.30      807.93     52.99 o
  12   1  -1       80.62      -17.38     36.06 o
  13   1  -1       36.98       11.23      4.63 o
  14   1  -1        7.64      -26.19     27.34 o
  15   1  -1        8.79       -9.96     29.51 o
  16   1  -1       33.84       21.88     45.26 o
   2   2  -1     5639.22     5563.74     65.66 o
   3   2  -1    12042.51    11134.99    144.30 o
   4   2  -1       70.72      101.96     29.35 o
   5   2  -1      997.64     1081.50     44.95 o
   6   2  -1     4306.03     4684.71    115.38 o
   7   2  -1      289.79      346.11     33.47 o
   8   2  -1      307.81      329.09     61.84 o
   9   2  -1      550.63      619.91     48.74 o
  10   2  -1      291.18      258.96     32.32 o
  11   2  -1      703.97      720.43     55.74 o
  12   2  -1      630.85      669.78     95.76 o
  13   2  -1      539.67      526.57     79.35 o
  14   2  -1       16.35       -6.82     43.63 o
  15   2  -1       37.96       31.53      3.40 o
  16   2  -1        4.96      -36.55     36.55 o
   1   3  -1     3359.43     3013.94     69.79 o
   2   3  -1    12692.39    12740.39    117.95 o
   3   3  -1     3133.82     2994.58     59.01 o
   4   3  -1     2231.90     2180.64     55.58 o
   5   3  -1      832.58      808.34     33.18 o
   6   3  -1      473.09      500.11     47.63 o
   7   3  -1      960.82      964.08     58.76 o
   8   3  -1      611.93      667.24     57.41 o
   9   3  -1     1162.59     1310.40     87.48 o
  10   3  -1      101.80      135.77     37.53 o
  11   3  -1      259.55      266.59     35.99 o
  12   3  -1        7.54        5.96      7.24 o
  13   3  -1      206.09      157.92     32.18 o
  14   3  -1       12.03        0.31     16.40 o
  15   3  -1       24.33        8.65     27.63 o
  16   3  -1        4.51      -46.66     46.66 o
   1   4  -1     7869.27     7736.23    146.30 o
   2   4  -1      709.08      742.44     35.46 o
   3   4  -1      401.40      415.66     25.85 o
   4   4  -1      133.92      133.01     14.48 o
   5   4  -1     8853.09     8695.65    144.83 o
   6   4  -1       66.67       75.01     13.43 o
   7   4  -1     3388.14     3492.43     98.78 o
   8   4  -1      330.62      394.16     79.63 o
   9   4  -1       32.47       44.06     40.85 o
  10   4  -1       93.47      111.82     44.93 o
  11   4  -1      115.31      149.26     26.39 o
  12   4  -1       37.17       37.65     17.74 o
  13   4  -1      722.63      697.91     97.69 o
  14   4  -1      247.68      238.97     55.75 o
  15   4  -1       26.14        5.02     11.08 o
  16   4  -1        4.18      -38.74     38.74 o
   1   5  -1      981.52      996.91     53.94 o
   2   5  -1      116.45      148.72     23.17 o
   3   5  -1      340.66      331.00     26.80 o
   4   5  -1     1647.60     1688.81     61.62 o
   5   5  -1     2887.83     2767.65     92.63 o
   6   5  -1     2783.86     3046.60    110.70 o
   7   5  -1      683.15      707.46     56.40 o
   8   5  -1      231.28      290.23     35.29 o
   9   5  -1       36.96       36.42      6.56 o
  10   5  -1       15.03       18.53      8.42 o
  11   5  -1      121.38      180.82     43.25 o
  12   5  -1      161.98      161.64     30.67 o
  13   5  -1       74.05       61.42     25.97 o
  14   5  -1       53.28       66.21     25.11 o
  15   5  -1       14.83        0.52     23.12 o
  16   5  -1        7.21        3.61     19.58 o
   1   6  -1      229.67      253.21     36.52 o
   2   6  -1      263.47      356.63     50.77 o
   3   6  -1      831.37      837.27     54.27 o
   4   6  -1       70.07       71.31     15.59 o
   5   6  -1      242.29      247.87     29.70 o
   6   6  -1     1027.25     1026.35     61.50 o
   7   6  -1      652.50      613.44     48.03 o
   8   6  -1       14.95       23.06     16.00 o
   9   6  -1      391.83      385.29     34.86 o
  10   6  -1       77.94      125.00     56.21 o
  11   6  -1      765.56      705.58     68.11 o
  12   6  -1       28.31       33.11     35.08 o
  13   6  -1       94.75      110.55     29.17 o
  14   6  -1      128.77      131.28     52.59 o
  15   6  -1        8.41       13.63     18.49 o
   1   7  -1     1500.57     1502.80     96.28 o
   2   7  -1      125.71      155.55     30.77 o
   3   7  -1     1001.48     1001.93     64.48 o
   4   7  -1      902.07     1015.74     65.73 o
   5   7  -1      633.69      583.08     49.10 o
   6   7  -1      163.66      172.82     23.84 o
   7   7  -1      182.31      191.89     32.88 o
   8   7  -1       36.51       57.69     17.90 o
   9   7  -1      122.13      151.54     30.46 o
  10   7  -1     1677.10     1801.11    106.20 o
  11   7  -1      174.57      208.79     40.83 o
  12   7  -1      980.11      767.81     83.53 o
  13   7  -1      296.02      352.77     53.86 o
  14   7  -1       28.40       87.38     49.76 o
  15   7  -1       27.94       71.10     45.59 o
   1   8  -1      736.67      734.63     72.10 o
   2   8  -1       35.54       22.80     16.43 o
   3   8  -1      587.63      602.63     92.63 o
   4   8  -1       21.72       19.40     10.07 o
   5   8  -1      190.56      197.52     32.07 o
   6   8  -1      599.86      614.89     54.44 o
   7   8  -1       30.10       20.43      6.88 o
   8   8  -1      167.79       86.77     45.45 o
   9   8  -1       99.95      143.89     49.10 o
  10   8  -1      278.13      445.55     57.73 o
  11   8  -1     1078.18     1111.54     89.44 o
  12   8  -1      200.51      238.38     43.72 o
  13   8  -1      347.78      388.79     58.02 o
  14   8  -1       76.14      153.46     57.14 o
  15   8  -1       24.68      136.49     73.57 o
   1   9  -1     1407.97     1598.89    114.32 o
   2   9  -1       53.45       99.33     29.50 o
   3   9  -1     1023.74     1038.48     92.60 o
   4   9  -1        8.44        4.31      5.28 o
   5   9  -1      228.57      196.42     37.81 o
   6   9  -1       42.94       62.17     23.44 o
   7   9  -1      182.31      181.97     31.55 o
   8   9  -1      237.28      244.60     38.56 o
   9   9  -1       39.17       45.56     20.30 o
  10   9  -1      393.72      464.94     96.47 o
  11   9  -1      263.18      251.86     46.31 o
  12   9  -1       12.83       -7.13     35.58 o
  13   9  -1       21.37       26.64     21.28 o
  14   9  -1       14.38      104.63     34.39 o
   1  10  -1      168.47      175.35     41.86 o
   2  10  -1      780.36      851.78     89.02 o
   3  10  -1      155.84      159.24     35.97 o
   4  10  -1      533.64      521.36     70.59 o
   5  10  -1       51.38       66.10     23.90 o
   6  10  -1       99.41       63.80     44.14 o
   7  10  -1      181.25      260.56     98.52 o
   8  10  -1      165.63      288.45     96.98 o
   9  10  -1      121.26      148.07     32.24 o
  10  10  -1       84.36       68.46     33.23 o
  11  10  -1      111.05      191.43     40.06 o
  12  10  -1       15.04       30.45     23.33 o
  13  10  -1      136.72      131.68     29.60 o
  14  10  -1       80.68       57.64    101.89 o
   1  11  -1      559.63      616.53     79.74 o
   2  11  -1      222.47      222.67     45.58 o
   3  11  -1       17.45        6.94     17.92 o
   4  11  -1       11.44        8.34      9.00 o
   5  11  -1      284.40      283.09     53.36 o
   6  11  -1      229.06      265.02     51.54 o
   7  11  -1      941.92     1042.35     88.23 o
   8  11  -1      686.83      697.18     72.73 o
   9  11  -1       97.08      155.44     35.32 o
  10  11  -1       75.95       63.52     73.40 o
  11  11  -1       37.14       85.49     69.37 o
  12  11  -1        9.04       69.20     25.90 o
  13  11  -1        0.08        2.08     16.48 o
   1  12  -1      151.57      144.78     43.52 o
   2  12  -1       44.03       55.49     26.28 o
   3  12  -1        6.68        1.40     11.99 o
   4  12  -1      227.25      231.08     50.57 o
   5  12  -1        5.37        3.27      4.53 o
   6  12  -1      292.75      296.70     60.19 o
   7  12  -1      472.67      452.77     75.77 o
   8  12  -1      108.62      132.84     40.86 o
   9  12  -1      140.76      282.32    121.18 o
  10  12  -1       14.30       60.02     75.23 o
  11  12  -1       46.58      143.23     75.85 o
  12  12  -1       12.58       49.90     45.16 o
   1  13  -1       31.67       13.15     11.47 o
   2  13  -1       33.23       16.68     16.87 o
   3  13  -1       66.27       65.68     24.46 o
   4  13  -1      118.59      114.19     38.99 o
   5  13  -1      316.00      316.85     65.10 o
   6  13  -1      163.15      227.38     62.50 o
   7  13  -1      309.53      413.28     78.82 o
   8  13  -1       12.39       29.80     24.70 o
   9  13  -1       35.39       33.01     28.48 o
  10  13  -1       42.31       23.96     33.41 o
  11  13  -1       24.10      291.80     63.20 o
   1  14  -1        5.59        4.81      9.34 o
   2  14  -1       15.08       16.98     12.12 o
   3  14  -1        8.51        7.53      6.38 o
   4  14  -1      143.12       95.73     38.85 o
   5  14  -1     1057.82     1130.94    128.81 o
   6  14  -1       75.52      128.83     46.85 o
   7  14  -1      337.47      339.62     70.25 o
   8  14  -1       24.90       50.05     31.24 o
   9  14  -1        2.77       -4.72     15.02 o
  10  14  -1       52.72       76.81     47.34 o
   1  15  -1       11.01      -11.54     25.51 o
   2  15  -1       32.00       16.51     15.03 o
   3  15  -1       42.64       32.71     15.22 o
   4  15  -1       73.70       92.28     38.05 o
   5  15  -1       48.88       62.00     17.91 o
   6  15  -1       22.95       34.94     23.25 o
   7  15  -1       35.64       19.32     24.68 o
   8  15  -1       30.44       51.76     28.04 o
   9  15  -1        0.20       11.07     17.37 o
   1  16  -1      235.59      214.06     59.62 o
   2  16  -1       35.90       47.48     28.01 o
   3  16  -1        8.60        4.94     14.26 o
   4  16  -1       45.71       39.27     13.39 o
   5  16  -1       95.88       75.30     34.44 o
   6  16  -1        0.76       -2.26     14.47 o
   7  16  -1       81.61       82.57     36.48 o
   8  16  -1        3.54       22.41     43.29 o
   1  17  -1       25.47       72.05     42.95 o
   2  17  -1        2.42        7.38     22.84 o
   3  17  -1        6.80        4.56      8.59 o
   4  17  -1       80.39       51.92     33.86 o
   5  17  -1        6.42       -1.82     18.08 o
   6  17  -1        3.17       -5.96     17.32 o
   1  18  -1       63.00       92.24     51.57 o
   2  18  -1       12.20       47.38     26.70 o
   4   0   0    10594.47    11004.76    185.47 o
   6   0   0       20.19        4.97     28.76 o
   8   0   0      500.10      594.66    310.10 o
  10   0   0      236.96      297.47     81.82 o
  12   0   0     9300.95     9232.98    478.58 o
  14   0   0        5.32      -13.24     42.99 o
  16   0   0        0.34      -57.05     70.73 o
   3   1   0        0.05       -4.02      4.34 o
   4   1   0        1.01        1.88      2.79 o
   5   1   0        0.26        6.65     12.18 o
   6   1   0     3311.28     3228.02     85.54 o
   7   1   0      396.79      403.38     32.62 o
   8   1   0      607.71      632.77     42.42 o
   9   1   0       11.30       32.34     20.27 o
  10   1   0     2324.24     2435.10     87.36 o
  11   1   0      397.73      397.56     34.07 o
  12   1   0       14.04      -37.55     37.55 o
  13   1   0      269.62      234.62     50.81 o
  14   1   0      286.87      173.54     46.38 o
  15   1   0       25.80       -6.99     26.13 o
  16   1   0        0.01      -45.40     45.40 o
   2   2   0      803.98      714.62     25.08 o
   3   2   0    37719.64    36339.13    222.02 o
   4   2   0    20206.04    20516.36    186.31 o
   5   2   0       74.07       92.40     15.12 o
   6   2   0       15.72       62.50     25.14 o
   7   2   0     1170.47     1306.34     64.52 o
   8   2   0       32.00       44.02     11.12 o
   9   2   0      343.87      366.45     48.87 o
  10   2   0       93.14       60.87     23.47 o
  11   2   0      701.84      768.83     56.38 o
  12   2   0     1622.69     1663.00    141.49 o
  13   2   0      423.35      361.92     68.60 o
  14   2   0        0.11       -2.29     16.44 o
  15   2   0        0.55      -21.50     27.62 o
  16   2   0      132.31      195.54     45.59 o
   0   3   0        1.10        7.65      9.43 o
   1   3   0     8686.90     7395.80    112.79 o
   2   3   0     2687.88     2657.28     90.83 o
   3   3   0     2002.13     1949.27     56.99 o
   4   3   0        4.12        1.73      2.34 o
   5   3   0       23.18       23.36      5.35 o
   6   3   0     6346.32     6435.52    112.20 o
   7   3   0      933.71     1026.88     53.55 o
   8   3   0        3.51       -2.67      6.11 o
   9   3   0      691.15      734.58     50.01 o
  10   3   0        4.90       15.00     15.60 o
  11   3   0       98.90      100.91     19.15 o
  12   3   0      149.77      122.79     23.69 o
  13   3   0       34.58       10.67     36.09 o
  14   3   0        0.00       -6.90     34.56 o
  15   3   0        0.85      -10.31     25.72 o
  16   3   0        9.25      -44.30     44.30 o
   0   4   0    24917.75    28412.14    448.41 o
   1   4   0     3686.15     3721.57     91.94 o
   2   4   0      157.73      167.66     23.91 o
   3   4   0     3126.21     3220.70     84.98 o
   4   4   0      666.34      660.33     31.85 o
   5   4   0     5244.02     5063.39    112.21 o
   6   4   0     1642.51     1681.91     63.04 o
   7   4   0     5537.87     5746.53     96.04 o
   8   4   0      141.31      140.69     12.79 o
   9   4   0      113.74       64.96     26.74 o
  10   4   0        0.09      -13.16     16.52 o
  11   4   0      141.11      125.46     29.82 o
  12   4   0     1177.37     1229.29     83.99 o
  13   4   0      431.77      400.13     74.64 o
  14   4   0       26.14       26.81     54.36 o
  15   4   0        0.05        7.69     25.99 o
  16   4   0        7.85       -0.11     24.73 o
   0   5   0      743.63      821.43     84.28 o
   1   5   0     2433.51     2359.49     82.43 o
   2   5   0     2688.31     2711.63     76.24 o
   3   5   0       86.93       73.09     12.24 o
   4   5   0      317.33      305.22     29.53 o
   5   5   0     6247.77     6421.49    140.54 o
   6   5   0    13618.79    16222.21    257.58 o
   7   5   0      415.33      489.99     39.05 o
   8   5   0       10.68        6.69      6.09 o
   9   5   0       74.13       67.09      9.59 o
  10   5   0        4.97       12.50     11.04 o
  11   5   0      114.68      141.68     29.72 o
  12   5   0       33.76       59.67     19.94 o
  13   5   0       31.47       40.80     65.92 o
  14   5   0        0.63       27.67     35.34 o
  15   5   0       11.09       -5.01     26.46 o
  16   5   0        5.71       17.25     19.40 o
   0   6   0     8423.76     8168.22    297.36 o
   1   6   0     2143.16     2137.18    105.93 o
   2   6   0      318.53      336.72     42.52 o
   3   6   0      402.93      441.22     45.73 o
   4   6   0      269.68      214.03     27.87 o
   5   6   0      754.68      691.98     49.66 o
   6   6   0      294.44      282.35     39.87 o
   7   6   0      283.94      299.32     35.32 o
   8   6   0       48.80       34.63     11.37 o
   9   6   0      395.93      374.07     28.04 o
  10   6   0      152.95      136.12     30.99 o
  11   6   0      318.92      329.84     48.23 o
  12   6   0      419.67      466.05     55.50 o
  13   6   0       39.72       99.74     44.08 o
  14   6   0        0.81       96.76     44.37 o
  15   6   0        6.00       34.85     33.26 o
   0   7   0      308.63      376.00     68.58 o
   1   7   0      356.98      325.61     43.72 o
   2   7   0     2742.48     3033.21    139.06 o
   3   7   0      597.80      597.98     60.68 o
   4   7   0       42.03       35.63     10.26 o
   5   7   0      227.01      233.00     31.10 o
   6   7   0      762.15      761.14     57.55 o
   7   7   0        3.38       -1.15      5.37 o
   8   7   0        2.05        5.29      9.23 o
   9   7   0     1184.59     1244.85     72.85 o
  10   7   0        1.74      226.99     99.14 o
  11   7   0      290.14      339.56     49.94 o
  12   7   0        8.93       95.73     33.17 o
  13   7   0       70.58       47.21     21.03 o
  14   7   0       57.06      151.98     60.79 o
  15   7   0       34.21      119.37     55.03 o
   0   8   0      271.73      323.29     70.33 o
   1   8   0       78.46       76.96     19.24 o
   2   8   0      231.59      202.89     37.29 o
   3   8   0      623.48      566.72     62.61 o
   4   8   0        6.10        6.67     22.20 o
   5   8   0       22.75       13.67     11.31 o
   6   8   0      140.44      125.25     24.85 o
   7   8   0      497.08      564.36     53.07 o
   8   8   0      878.44      845.38     64.81 o
   9   8   0        8.99        0.54      9.04 o
  10   8   0      583.62      673.65     94.33 o
  11   8   0        2.80      130.73     52.19 o
  12   8   0        6.73       21.81     64.47 o
  13   8   0      334.64      237.92     73.27 o
  14   8   0        1.82      156.89     53.69 o
  15   8   0       50.26      205.86    117.62 o
   0   9   0     1438.60     1635.81    165.60 o
   1   9   0      863.30      987.64     90.13 o
   2   9   0        0.41        2.95      5.05 o
   3   9   0      114.68      138.81     31.86 o
   4   9   0      130.36      131.61     34.41 o
   5   9   0      341.90      297.77     49.36 o
   6   9   0       59.15       95.93     27.02 o
   7   9   0       20.84       23.87     12.28 o
   8   9   0       39.71       61.99     20.39 o
   9   9   0      306.71      221.62     35.19 o
  10   9   0      270.11      195.34     48.71 o
  11   9   0      193.52      153.79     39.26 o
  12   9   0       48.60       70.00     36.61 o
  13   9   0        3.60       15.77     28.44 o
  14   9   0        2.63       -8.58     48.77 o
   0  10   0      448.02      283.88     69.60 o
   1  10   0        7.66       -7.10     14.38 o
   2  10   0       26.05       10.11     12.34 o
   3  10   0       76.34       75.68     24.83 o
   4  10   0      109.32       78.35     25.96 o
   5  10   0       50.30       30.57      9.51 o
   6  10   0       22.17       -6.08     19.51 o
   7  10   0      578.95      513.01     68.04 o
   8  10   0     1753.51     1859.88    109.64 o
   9  10   0       19.12       26.27     21.06 o
  10  10   0       71.39      132.53     56.08 o
  11  10   0        0.17       18.14     32.90 o
  12  10   0       19.15       23.17     17.77 o
  13  10   0      195.90      188.08     39.82 o
  14  10   0        0.06       -7.55     27.55 o
   0  11   0      803.37      854.21    137.66 o
   1  11   0       78.36       80.23     28.57 o
   2  11   0     1021.48     1103.32    106.07 o
   3  11   0      108.61      152.05     38.34 o
   4  11   0      207.43      170.89     41.54 o
   5  11   0        2.29       -8.27     15.54 o
   6  11   0       34.69       17.97     14.18 o
   7  11   0      726.86      772.02     93.45 o
   8  11   0        2.61       37.28     30.15 o
   9  11   0       88.56      107.24     36.62 o
  10  11   0      339.19      419.52     78.21 o
  11  11   0       32.08       36.06     37.81 o
  12  11   0       37.92       41.55     26.11 o
  13  11   0        0.21       22.08     32.32 o
   0  12   0       49.52       61.47     33.75 o
   1  12   0       77.09       64.78     21.71 o
   2  12   0        6.67       13.97     15.72 o
   3  12   0       45.37       38.87     21.82 o
   4  12   0       43.12       29.99     12.50 o
   5  12   0       38.95       45.97     31.37 o
   6  12   0       20.89       19.65      8.47 o
   7  12   0       46.47       91.62     40.40 o
   8  12   0      120.51      144.13     44.64 o
   9  12   0      305.96      351.25     68.12 o
  10  12   0        8.19       68.62    167.99 o
  11  12   0        0.27       73.67    100.02 o
  12  12   0       34.21       59.08     93.88 o
   0  13   0      228.27      221.48     77.56 o
   1  13   0       20.97       17.99     15.83 o
   2  13   0       29.29       31.21     20.00 o
   3  13   0       14.10        3.95     11.87 o
   4  13   0        6.01      -10.90     15.13 o
   5  13   0      653.33      649.44     91.30 o
   6  13   0     2777.27     2911.21    196.70 o
   7  13   0      161.27      164.86     50.93 o
   8  13   0        0.15       30.78     23.98 o
   9  13   0       51.17       55.53     34.29 o
  10  13   0       22.10      110.85    187.66 o
  11  13   0        7.53       39.70    139.49 o
   0  14   0        7.81      -18.55     30.31 o
   1  14   0       72.66       63.82     33.96 o
   2  14   0       47.76       28.71     16.05 o
   3  14   0        2.57      -13.93     25.86 o
   4  14   0      304.89      326.28     67.95 o
   5  14   0        2.42       10.86     11.88 o
   6  14   0      189.98      227.51     55.34 o
   7  14   0       42.75       79.94     45.01 o
   8  14   0      186.68      142.97     43.14 o
   9  14   0        0.04       -4.56     13.78 o
  10  14   0        0.59      -28.06     42.15 o
   0  15   0      125.54      148.49     63.84 o
   1  15   0       11.21        0.28     36.23 o
   2  15   0       76.38       83.81     29.77 o
   3  15   0      126.56       87.89     31.98 o
   4  15   0       27.49       21.80     22.86 o
   5  15   0        9.84        4.35      8.22 o
   6  15   0      351.80      358.39     72.82 o
   7  15   0       97.95       97.76     37.04 o
   8  15   0        4.14        6.63     15.96 o
   9  15   0        5.38       22.71     32.61 o
   0  16   0       40.14       36.51      3.31 o
   1  16   0       14.35        0.64     13.00 o
   2  16   0       46.89       49.20     29.17 o
   3  16   0        2.59        4.32     20.79 o
   4  16   0       65.81       31.33     25.44 o
   5  16   0        5.76       -5.45      5.45 o
   6  16   0      105.98      137.74     41.79 o
   7  16   0       12.20       24.59     20.78 o
   8  16   0        2.51        9.05     29.01 o
   0  17   0       40.33      109.37     68.35 o
   1  17   0       84.25      151.40     58.09 o
   2  17   0       29.73       49.48     29.95 o
   3  17   0       59.84       82.75     41.19 o
   4  17   0       47.95       28.28     23.22 o
   5  17   0       11.90        8.42     16.18 o
   6  17   0        5.07        1.62      5.15 o
   0  18   0      185.92      116.46     69.66 o
   1  18   0       64.20       48.31     36.96 o
   2  18   0      141.26      187.59     61.43 o
   4   0   1       82.36      102.02     36.07 o
   6   0   1     2638.51     2603.15     78.59 o
   8   0   1     9928.26     9945.93    167.35 o
  10   0   1      445.75      410.86     97.76 o
  12   0   1     1544.57     1556.97    198.53 o
  14   0   1        2.62      -15.19     44.34 o
  16   0   1       33.12      -24.40     52.64 o
   3   1   1     1004.72      895.98     42.58 o
   4   1   1     1021.64     1019.42     52.40 o
   5   1   1      128.89      152.87     28.34 o
   6   1   1       97.97       91.79      9.76 o
   7   1   1      281.05      303.29     17.57 o
   8   1   1      665.09      689.38     32.57 o
   9   1   1      403.26      380.98     33.35 o
  10   1   1      789.08      759.77     46.07 o
  11   1   1      781.39      677.69     52.89 o
  12   1   1       80.57       25.79     41.80 o
  13   1   1       36.99       36.11     23.49 o
  14   1   1        7.62      -26.42     26.42 o
  15   1   1        8.78       -5.42     22.06 o
  16   1   1       33.79      -26.97     34.92 o
   2   2   1     5639.18     5413.97     65.51 o
   3   2   1    12044.46    11110.05    124.93 o
   4   2   1       70.78       54.90     10.03 o
   5   2   1      998.01     1026.50     30.60 o
   6   2   1     4305.52     4526.17     78.04 o
   7   2   1      290.29      331.52     25.81 o
   8   2   1      307.79      346.10     35.16 o
   9   2   1      550.58      600.63     45.35 o
  10   2   1      291.30      305.27     34.64 o
  11   2   1      704.19      709.54     51.57 o
  12   2   1      630.85      641.25     86.39 o
  13   2   1      539.62      520.35     65.20 o
  14   2   1       16.36      -13.69     18.25 o
  15   2   1       37.96        6.41     15.39 o
  16   2   1        4.95       -7.88     20.52 o
   1   3   1     3361.42     2875.99     71.29 o
   2   3   1    12692.37    12695.41    159.88 o
   3   3   1     3132.65     3010.96     70.83 o
   4   3   1     2232.20     2149.08     56.57 o
   5   3   1      832.28      792.12     40.06 o
   6   3   1      473.11      571.91     29.93 o
   7   3   1      960.61      962.84     40.08 o
   8   3   1      612.06      620.08     28.42 o
   9   3   1     1162.79     1224.23     63.60 o
  10   3   1      101.82       99.13     33.31 o
  11   3   1      259.65      242.93     41.45 o
  12   3   1        7.55        8.06     25.94 o
  13   3   1      206.20      175.85     27.26 o
  14   3   1       12.02       -2.43     27.55 o
  15   3   1       24.37       16.31     34.68 o
  16   3   1        4.49       -8.94     30.05 o
   1   4   1     7869.73     8122.14    135.64 o
   2   4   1      709.15      827.63     46.98 o
   3   4   1      401.56      390.15     27.20 o
   4   4   1      133.96      152.50     33.20 o
   5   4   1     8853.08     9043.40    190.26 o
   6   4   1       66.76       82.52     19.95 o
   7   4   1     3387.53     3535.52     93.12 o
   8   4   1      330.66      360.12     43.87 o
   9   4   1       32.43       37.76     18.03 o
  10   4   1       93.44       97.00     43.91 o
  11   4   1      115.22      136.20     35.13 o
  12   4   1       37.19       23.38     12.63 o
  13   4   1      722.45      728.64     97.83 o
  14   4   1      247.58      273.25     62.91 o
  15   4   1       26.19       24.85     24.63 o
  16   4   1        4.18       13.95     14.71 o
   1   5   1      981.27     1060.22     66.40 o
   2   5   1      116.46      132.99     20.34 o
   3   5   1      340.98      348.93     28.55 o
   4   5   1     1647.02     1699.36     75.76 o
   5   5   1     2888.59     2797.07    124.93 o
   6   5   1     2783.71     2878.88    131.72 o
   7   5   1      683.73      672.89     68.98 o
   8   5   1      231.32      258.62     22.05 o
   9   5   1       37.01       45.98      9.90 o
  10   5   1       15.08       14.21     19.48 o
  11   5   1      121.32      131.84     34.35 o
  12   5   1      162.07      167.70     32.47 o
  13   5   1       74.01       62.32     42.03 o
  14   5   1       53.29      121.74     45.77 o
  15   5   1       14.84       32.83     29.23 o
  16   5   1        7.17       51.09     33.35 o
   1   6   1      229.66      292.20     39.07 o
   2   6   1      263.53      284.08     57.26 o
   3   6   1      831.02      861.66    101.59 o
   4   6   1       70.04      102.80     48.16 o
   5   6   1      242.51      224.97     38.13 o
   6   6   1     1027.09      976.00     79.96 o
   7   6   1      652.51      634.39     49.30 o
   8   6   1       14.95       23.58      8.12 o
   9   6   1      391.94      376.58     31.08 o
  10   6   1       78.07      107.55     25.84 o
  11   6   1      765.72      785.68     70.63 o
  12   6   1       28.31       71.48     27.29 o
  13   6   1       94.77      110.99     43.96 o
  14   6   1      128.78      189.58     59.67 o
  15   6   1        8.41      110.75     54.25 o
   1   7   1     1500.64     1523.31     97.20 o
   2   7   1      125.68      148.77     42.65 o
   3   7   1     1001.08      891.11    111.24 o
   4   7   1      901.94     1017.85     65.40 o
   5   7   1      633.77      621.23     51.78 o
   6   7   1      163.68      204.50     30.89 o
   7   7   1      182.28      207.51     28.79 o
   8   7   1       36.61       37.13     21.89 o
   9   7   1      122.25      189.99     49.98 o
  10   7   1     1677.04     1768.54     76.13 o
  11   7   1      174.60      287.35     64.78 o
  12   7   1      980.21      907.30     81.90 o
  13   7   1      295.98      326.04     68.27 o
  14   7   1       28.42      152.14     50.37 o
  15   7   1       27.96      155.00     57.60 o
   1   8   1      736.20      737.66     71.75 o
   2   8   1       35.54       18.93      8.45 o
   3   8   1      587.69      496.93     60.23 o
   4   8   1       21.76       36.73     14.56 o
   5   8   1      190.66      181.29     36.66 o
   6   8   1      599.82      652.34     57.68 o
   7   8   1       30.13       28.59     14.78 o
   8   8   1      167.81      149.71     28.63 o
   9   8   1       99.96      120.16     26.16 o
  10   8   1      278.12      262.07     66.88 o
  11   8   1     1078.09     1020.35     82.12 o
  12   8   1      200.50      245.01     43.96 o
  13   8   1      347.72      417.77     56.96 o
  14   8   1       76.15      140.85     73.04 o
  15   8   1       24.71      169.64     51.97 o
   1   9   1     1407.59     1555.43    113.79 o
   2   9   1       53.43       73.27     23.98 o
   3   9   1     1023.73     1063.20     94.04 o
   4   9   1        8.47       16.35      2.97 o
   5   9   1      228.72      188.83     40.18 o
   6   9   1       42.94       35.71     15.32 o
   7   9   1      182.24      161.31     33.47 o
   8   9   1      237.27      275.18     67.40 o
   9   9   1       39.21       75.90     24.64 o
  10   9   1      393.61      364.10     64.44 o
  11   9   1      263.09      284.58     45.55 o
  12   9   1       12.87       31.87     66.36 o
  13   9   1       21.34       26.34     44.71 o
  14   9   1       14.39       16.07     38.73 o
   1  10   1      168.46      143.15     35.40 o
   2  10   1      780.19      867.26     89.42 o
   3  10   1      155.75      120.88     30.73 o
   4  10   1      533.57      513.24     67.66 o
   5  10   1       51.49       65.28     24.64 o
   6  10   1       99.41       82.79     26.36 o
   7  10   1      181.12      272.77     86.06 o
   8  10   1      165.68      285.60     77.33 o
   9  10   1      121.45      150.73     44.73 o
  10  10   1       84.33      145.98     47.05 o
  11  10   1      110.95      130.06     43.64 o
  12  10   1       15.01       35.60     31.42 o
  13  10   1      136.76      180.19     39.59 o
  14  10   1       80.64       96.88     42.14 o
   1  11   1      559.58      633.60     81.97 o
   2  11   1      222.56      211.20     46.43 o
   3  11   1       17.45        8.68     10.00 o
   4  11   1       11.45       12.02      7.14 o
   5  11   1      284.33      270.32     49.71 o
   6  11   1      228.96      263.40     52.49 o
   7  11   1      941.65     1097.82    176.34 o
   8  11   1      686.76      713.76     80.06 o
   9  11   1       97.08      144.64     40.57 o
  10  11   1       75.93      111.11     66.58 o
  11  11   1       37.13       55.96     99.93 o
  12  11   1        9.05       38.77     74.71 o
  13  11   1        0.09       42.01     34.47 o
   1  12   1      151.59      151.82     40.76 o
   2  12   1       44.01       61.50     27.66 o
   3  12   1        6.68       -6.36     15.12 o
   4  12   1      227.32      234.50     52.56 o
   5  12   1        5.39       -1.50     14.39 o
   6  12   1      292.74      297.35     57.70 o
   7  12   1      472.71      436.89     71.37 o
   8  12   1      108.76      125.91     40.62 o
   9  12   1      140.72      234.96    113.10 o
  10  12   1       14.28       26.82    129.93 o
  11  12   1       46.57      122.21     86.34 o
  12  12   1       12.56       90.03    111.24 o
   1  13   1       31.66       49.03     22.90 o
   2  13   1       33.23       29.20     16.76 o
   3  13   1       66.31       52.11     23.99 o
   4  13   1      118.59       99.63     33.07 o
   5  13   1      316.07      308.53     63.65 o
   6  13   1      163.15      308.58     72.76 o
   7  13   1      309.54      409.90     74.69 o
   8  13   1       12.37       14.26     20.31 o
   9  13   1       35.47       19.52      8.16 o
  10  13   1       42.29       37.95     31.55 o
  11  13   1       24.07       61.82    131.52 o
   1  14   1        5.59       -2.65     11.07 o
   2  14   1       15.08      -10.62     23.32 o
   3  14   1        8.50       -7.55     25.19 o
   4  14   1      143.18      107.55     34.88 o
   5  14   1     1057.91     1088.00    124.42 o
   6  14   1       75.55      109.68     39.46 o
   7  14   1      337.50      323.02     67.11 o
   8  14   1       24.90       49.81     31.18 o
   9  14   1        2.77       -2.66     33.16 o
  10  14   1       52.74       55.12     28.95 o
   1  15   1       11.03       -9.26     23.75 o
   2  15   1       32.04        8.35     15.59 o
   3  15   1       42.65       46.34     12.40 o
   4  15   1       73.70       57.06     21.06 o
   5  15   1       48.83       45.99     23.60 o
   6  15   1       22.97       16.95     16.86 o
   7  15   1       35.60       29.51     18.86 o
   8  15   1       30.43       28.81     22.70 o
   9  15   1        0.20      -17.29     27.13 o
   1  16   1      235.64      253.37     61.56 o
   2  16   1       35.88       16.63     14.32 o
   3  16   1        8.60      -15.19     15.47 o
   4  16   1       45.70       40.03      9.82 o
   5  16   1       95.90       90.38     37.71 o
   6  16   1        0.76        1.93      9.38 o
   7  16   1       81.58       62.95     38.00 o
   8  16   1        3.53       -9.21     38.72 o
   1  17   1       25.51       37.73     33.44 o
   2  17   1        2.43       17.16     20.51 o
   3  17   1        6.80       -5.56     12.62 o
   4  17   1       80.39       79.42     41.44 o
   5  17   1        6.42        9.31     16.49 o
   6  17   1        3.17        5.65     14.09 o
   1  18   1       62.98       86.18     44.75 o
   2  18   1       12.21       17.05     51.97 o
   2   0   2      325.98      300.65     23.80 o
   4   0   2      468.32      426.96     32.14 o
   6   0   2     6187.72     6081.21    135.00 o
  10   0   2     1677.87     1734.11     79.39 o
  12   0   2     4973.04     4947.36    343.58 o
  14   0   2      361.91      286.15     85.67 o
  16   0   2      261.16      274.87     86.74 o
   2   1   2     9586.27     8773.33     64.90 o
   3   1   2      216.58      206.51     18.43 o
   4   1   2      906.01      852.01     29.86 o
   5   1   2      170.43      198.16     32.70 o
   6   1   2       61.58       61.61      7.90 o
   7   1   2       70.93       69.77      9.40 o
   8   1   2      406.64      422.52     23.36 o
   9   1   2      862.75      813.98     31.66 o
  10   1   2      661.54      648.37     46.93 o
  11   1   2     1528.64     1550.57    132.33 o
  12   1   2      100.72      107.41     35.98 o
  13   1   2       75.62       79.54     33.53 o
  14   1   2      150.41      131.51     39.91 o
  15   1   2        0.49      -17.69     21.08 o
  16   1   2       23.31      -31.79     33.26 o
   1   2   2     7261.18     6335.65     74.33 o
   2   2   2    18487.79    17420.87    138.35 o
   3   2   2     1015.68      984.18     28.82 o
   4   2   2     5769.54     5415.82     64.24 o
   5   2   2     1538.64     1454.77     39.03 o
   6   2   2     1728.85     1946.29     49.79 o
   7   2   2       11.66       13.87      5.91 o
   8   2   2     2062.39     2065.43     50.87 o
   9   2   2      245.22      262.48     18.17 o
  10   2   2      322.64      318.09     30.33 o
  11   2   2     1059.19     1091.37     57.56 o
  12   2   2     1324.87     1252.21     96.98 o
  13   2   2      446.88      445.34     58.36 o
  14   2   2        0.00       -0.30     25.22 o
  15   2   2       16.16       -5.00     22.94 o
  16   2   2      420.46      487.77     69.83 o
   0   3   2      798.11      777.39     46.65 o
   1   3   2    14595.81    13801.53    160.65 o
   2   3   2      195.73      178.06     17.25 o
   3   3   2     4035.31     3577.55     71.86 o
   4   3   2      193.25      181.66     23.95 o
   5   3   2      687.54      627.73     29.83 o
   6   3   2      652.61      646.25     31.36 o
   7   3   2      855.04      923.71     37.94 o
   8   3   2       30.47       40.23      8.23 o
   9   3   2      707.53      669.17     31.32 o
  10   3   2      850.65      910.85     56.78 o
  11   3   2     1048.14     1057.69     63.87 o
  12   3   2      129.45      106.22     18.70 o
  13   3   2       56.01       40.72     27.71 o
  14   3   2       86.79       44.89     22.99 o
  15   3   2       53.10       34.37     27.88 o
  16   3   2       35.64       14.28     32.34 o
   0   4   2      414.56      499.04     76.16 o
   1   4   2     4781.75     4870.96    106.45 o
   2   4   2     5527.68     5773.92    144.21 o
   3   4   2      109.64      118.88     18.34 o
   4   4   2     1396.25     1355.17    146.73 o
   5   4   2    10726.58    10628.42    219.23 o
   6   4   2     1055.31     1068.26     44.11 o
   7   4   2     2291.00     2438.84     68.10 o
   8   4   2     1776.15     1769.14     63.31 o
   9   4   2      460.76      488.68     41.92 o
  10   4   2      371.55      367.77     35.19 o
  11   4   2       34.82       15.91     10.67 o
  12   4   2     1086.65     1080.79     81.60 o
  13   4   2      526.49      494.13     63.35 o
  14   4   2       24.28       18.07     27.77 o
  15   4   2        2.84       53.06     37.12 o
  16   4   2       49.30      103.13     45.60 o
   0   5   2    16857.44    18214.68    271.71 o
   1   5   2     2761.97     2861.59     88.87 o
   2   5   2     2173.46     2337.22     82.25 o
   3   5   2      133.51      134.70     35.08 o
   4   5   2     2687.74     2745.52    118.44 o
   5   5   2     1928.00     1935.66    102.87 o
   6   5   2       93.68      156.77     30.95 o
   7   5   2     1519.17     1598.51     73.22 o
   8   5   2       21.21       30.76     11.81 o
   9   5   2      149.25      154.60     22.65 o
  10   5   2      471.87      526.68     61.89 o
  11   5   2       41.87       73.16     32.68 o
  12   5   2      189.71      242.01     39.99 o
  13   5   2       63.82       19.71     41.64 o
  14   5   2      114.94      209.47     62.34 o
  15   5   2       22.19       70.65     64.17 o
  16   5   2       38.28      141.12     58.71 o
   0   6   2     1157.60     1305.81     79.94 o
   1   6   2     1800.15     2143.88    100.85 o
   4   6   2      243.02      265.53     40.57 o
   5   6   2      390.60      370.40     48.92 o
   6   6   2       85.40       72.89     23.81 o
   7   6   2      954.22      953.66     80.77 o
   8   6   2       65.55      105.76     56.88 o
   9   6   2      110.02      116.67     33.54 o
  10   6   2      430.30      411.87     42.15 o
  11   6   2      362.45      433.75     55.05 o
  12   6   2     1725.58     1763.09    120.29 o
  13   6   2       22.75       88.75     43.29 o
  14   6   2        8.24      121.29     48.74 o
  15   6   2        0.86      138.14     56.54 o
   3   7   2     1060.13     1051.17    119.37 o
   4   7   2       20.06       33.06     14.77 o
   5   7   2      817.68      798.97     75.31 o
   6   7   2      126.25      148.20     55.33 o
   7   7   2       29.12       34.28     25.07 o
   8   7   2      180.90      185.87     28.66 o
   9   7   2      544.13      568.60     49.17 o
  10   7   2      137.84      182.25     43.92 o
  11   7   2      166.04      280.49     90.28 o
  12   7   2      136.76      222.61     74.94 o
  13   7   2      134.76      302.16     80.18 o
  14   7   2      107.65      194.08     68.52 o
  15   7   2       39.88      228.35     64.69 o
   2   8   2     1935.45     2043.49    176.49 o
   3   8   2      711.02      775.54    108.99 o
   4   8   2      124.46       82.13     31.46 o
   5   8   2      153.52      106.80     39.60 o
   6   8   2       85.75       62.50     23.70 o
   7   8   2       26.31       26.80      9.85 o
   8   8   2     1323.87     1403.46     85.43 o
   9   8   2      160.73      170.85     30.21 o
  10   8   2      146.24      163.33     38.59 o
  11   8   2      160.20      158.54     39.10 o
  12   8   2       49.99        9.83     39.50 o
  13   8   2      195.39      144.69     69.59 o
  14   8   2        6.71       17.30     63.95 o
  15   8   2       25.07       99.63     62.58 o
   0   9   2      645.92      710.69    107.80 o
   1   9   2      723.95      764.86     79.18 o
   2   9   2       52.59       34.80     24.52 o
   3   9   2      644.39      623.07    107.20 o
   4   9   2      144.26      149.87     49.08 o
   5   9   2      322.91      297.56     49.28 o
   6   9   2      199.46      226.48     44.95 o
   7   9   2      149.72      148.64     34.25 o
   8   9   2      372.85      362.83     54.33 o
   9   9   2     1001.57     1038.76     78.86 o
  10   9   2       16.81       58.88     29.97 o
  11   9   2       15.91       18.35     15.33 o
  12   9   2      408.35      432.02     56.29 o
  13   9   2       64.85       64.10     61.52 o
  14   9   2        9.45       29.32     52.12 o
   0  10   2      670.28      837.20    123.66 o
   1  10   2     1714.62     1850.34    131.17 o
   2  10   2      189.07      180.15     37.25 o
   3  10   2      769.08      803.98     87.22 o
   4  10   2       50.25       32.50     21.01 o
   5  10   2      280.91      281.09     50.15 o
   6  10   2     2862.56     2857.97    163.57 o
   7  10   2       25.88       20.64      8.13 o
   8  10   2      454.03      532.95     86.48 o
   9  10   2       64.37       80.77     44.89 o
  10  10   2      304.73      380.61     71.44 o
  11  10   2       43.90       93.86     61.83 o
  12  10   2        1.91       36.98     48.64 o
  13  10   2      170.37      255.21     49.63 o
  14  10   2        3.51       26.76     38.37 o
   0  11   2      431.65      471.20     94.01 o
   1  11   2        4.74        7.74      8.59 o
   2  11   2      160.51      185.61     41.86 o
   3  11   2       57.80       43.88     15.47 o
   4  11   2      148.17      142.52     38.25 o
   5  11   2      530.66      470.26     72.98 o
   6  11   2     1801.22     1816.93    139.71 o
   7  11   2     2507.84     2570.57    196.65 o
   8  11   2      123.41      258.29    104.74 o
   9  11   2      438.02      513.01     73.49 o
  10  11   2       57.04      125.37    108.14 o
  11  11   2       34.32       95.25     89.47 o
  12  11   2       16.60       47.04     64.37 o
  13  11   2       30.09       26.14     21.62 o
   0  12   2      157.80      195.58     65.06 o
   1  12   2      506.55      500.79     76.16 o
   2  12   2       45.62       59.52     26.32 o
   3  12   2       27.31       34.64     18.84 o
   4  12   2       72.30       56.17     22.35 o
   5  12   2      224.94      269.07     55.80 o
   6  12   2     1015.36     1002.10    109.70 o
   7  12   2      274.80      245.25     55.20 o
   8  12   2      431.97      456.05     74.69 o
   9  12   2       23.94       35.92     23.09 o
  10  12   2       97.42       86.23     50.21 o
  11  12   2       88.54      171.94    143.36 o
  12  12   2       19.41       36.65     39.56 o
   0  13   2      264.47      309.28     87.44 o
   1  13   2       77.24       53.28     22.21 o
   2  13   2        8.31       15.46      6.16 o
   3  13   2        6.16       10.86      4.12 o
   4  13   2      146.19      149.47     44.64 o
   5  13   2      642.99      673.26     94.02 o
   6  13   2     1731.03     1834.92    155.77 o
   7  13   2       69.77      104.24     38.64 o
   8  13   2      169.94      179.23     49.36 o
   9  13   2       16.57       -4.31     16.34 o
  11  13   2       16.31       26.74     31.18 o
   0  14   2       96.29      119.70     58.93 o
   1  14   2       88.06       76.44     30.13 o
   2  14   2       94.01       69.09     27.89 o
   3  14   2      160.35      163.63     46.20 o
   4  14   2       91.40       95.21     32.11 o
   5  14   2        8.96       25.21     24.20 o
   6  14   2      536.63      575.28     92.30 o
   7  14   2       22.06       66.46     31.13 o
   8  14   2      130.97      114.19     40.26 o
   9  14   2        2.96       -5.21      5.21 o
  10  14   2       56.24       50.45     45.46 o
   0  15   2      347.01      343.73     98.34 o
   1  15   2       36.90        9.26     15.51 o
   2  15   2       62.14       58.88     28.41 o
   3  15   2        9.59        8.17      5.39 o
   4  15   2       19.31        6.62     13.02 o
   5  15   2      162.79      189.57     54.46 o
   6  15   2      167.86      162.85     48.14 o
   7  15   2        4.97       -9.84      9.86 o
   8  15   2       27.51       34.26     27.07 o
   9  15   2       29.26       86.75     53.85 o
   0  16   2      276.44      333.07    102.82 o
   1  16   2      107.96       91.71     35.25 o
   2  16   2       39.21       32.78     17.77 o
   3  16   2       33.97       16.58     14.32 o
   4  16   2       28.15       17.17     13.80 o
   5  16   2       62.28       47.32     32.74 o
   6  16   2       46.38       43.24     31.79 o
   7  16   2       21.71       22.26     25.67 o
   0  17   2      323.91      399.96    122.15 o
   1  17   2      129.64      147.45     46.81 o
   2  17   2       49.12       50.33     27.39 o
   3  17   2       42.93       33.97     26.87 o
   4  17   2       97.15       93.54     43.81 o
   5  17   2       40.51       74.97     36.52 o
   0  18   2      159.55      221.79     88.71 o
   1  18   2      208.94      273.01     74.35 o
   2  18   2       58.55       69.69     41.99 o
   2   0   3     3008.30     2689.59     88.04 o
   4   0   3     4593.44     4404.99     79.07 o
   6   0   3      770.80      772.24     63.07 o
   8   0   3      480.18      485.49     43.42 o
  10   0   3        0.91        4.99      3.30 o
  12   0   3     5342.95     5134.28    355.78 o
  14   0   3      104.52      121.39     62.71 o
  16   0   3      109.91       69.06     25.00 o
   1   1   3     7034.68     6050.71    147.21 o
   2   1   3    14096.04    13631.28    144.79 o
   3   1   3     6937.31     6019.82     64.49 o
   4   1   3     1111.36     1227.16     28.81 o
   5   1   3      297.89      276.61     13.93 o
   6   1   3      664.94      770.49     41.48 o
   7   1   3      250.37      255.15     22.89 o
   8   1   3       73.60       83.70     12.18 o
   9   1   3      278.64      277.30     17.78 o
  10   1   3     1271.81     1186.97     69.09 o
  11   1   3      762.23      853.71     96.59 o
  12   1   3       68.71       66.31     36.76 o
  13   1   3      366.90      404.40     73.44 o
  14   1   3        1.21       -4.48     15.76 o
  15   1   3        9.91       -3.39     21.06 o
  16   1   3       17.42      -26.70     26.70 o
   1   2   3    30335.88    26665.97    435.43 o
   2   2   3     3874.23     3323.39     49.48 o
   3   2   3     5610.97     5098.01     88.02 o
   4   2   3     1481.01     1385.56     34.24 o
   5   2   3      978.05      955.86     28.93 o
   6   2   3     2085.69     2091.74     62.32 o
   7   2   3      916.94      941.57     35.49 o
   8   2   3     2348.81     2563.69     60.29 o
   9   2   3      211.29      191.94     17.62 o
  10   2   3      651.17      667.80     31.26 o
  11   2   3      235.73      229.62     25.17 o
  12   2   3      117.81      111.56     29.69 o
  13   2   3      368.86      377.60     54.20 o
  14   2   3       42.37       22.15     17.77 o
  15   2   3       34.91       14.98     37.25 o
  16   2   3        5.09       -7.41     21.87 o
   1   3   3    19700.03    17971.76    417.10 o
   2   3   3    11274.27    10675.97    136.55 o
   3   3   3     2879.56     2803.69     64.56 o
   4   3   3     4788.52     4555.63     75.20 o
   5   3   3     2419.26     2424.16     55.40 o
   6   3   3       33.37       56.82     13.43 o
   7   3   3       27.64       41.52      8.45 o
   8   3   3      348.01      356.89     24.95 o
   9   3   3        2.66        0.55      1.94 o
  10   3   3       33.43       21.59      7.01 o
  11   3   3     1093.04     1093.01     63.08 o
  12   3   3       66.67       53.78     13.64 o
  13   3   3       53.94       25.37     20.87 o
  14   3   3        9.36      -20.71     20.71 o
  15   3   3       39.40       16.57     28.09 o
  16   3   3       10.59       -1.55     21.39 o
   1   4   3     4226.50     4194.06     81.88 o
   2   4   3     1486.31     1582.42     61.40 o
   3   4   3     3324.11     3337.29     89.48 o
   4   4   3     1372.77     1313.72     50.32 o
   5   4   3     8583.84     8255.12    225.41 o
   6   4   3     1291.47     1244.31     54.13 o
   7   4   3     1450.97     1523.84     61.46 o
   8   4   3      136.49      184.12     23.28 o
   9   4   3      110.05      107.90     15.49 o
  10   4   3      154.44      184.74     21.36 o
  11   4   3       72.50       54.34     18.68 o
  12   4   3       78.25       90.88     37.00 o
  13   4   3      300.34      292.85     49.89 o
  14   4   3       38.82       25.46     61.51 o
  15   4   3        4.50       38.59     44.85 o
  16   4   3        7.60       57.01     38.27 o
   1   5   3      670.55      710.37     38.21 o
   2   5   3     1919.24     2074.15     78.02 o
   3   5   3      792.56      855.93     79.25 o
   4   5   3     3830.36     3724.14    223.33 o
   5   5   3      909.62      852.30     95.62 o
   6   5   3      120.67      126.48     23.48 o
   7   5   3      690.61      744.91     51.68 o
   8   5   3      240.08      235.96     27.34 o
   9   5   3       14.08       12.19     10.43 o
  10   5   3      177.81      185.50     38.44 o
  11   5   3      231.48      290.85     46.54 o
  12   5   3       45.45      101.38     32.99 o
  13   5   3       39.65       58.73     48.88 o
  14   5   3       64.06      180.76     57.84 o
  15   5   3       31.84      164.31     59.00 o
  16   5   3      100.96      236.26     72.63 o
   1   6   3     1935.59     2025.48     80.24 o
   2   6   3     4074.17     4419.72    210.67 o
   3   6   3      737.46      752.30     84.75 o
   4   6   3      285.70      474.21     75.53 o
   5   6   3      877.23      941.51    111.32 o
   6   6   3      299.43      291.74     45.36 o
   7   6   3     1343.23     1468.15    101.74 o
   8   6   3        0.82       -3.33      3.33 o
   9   6   3       52.91       50.23     17.52 o
  10   6   3      306.53      379.24     86.66 o
  11   6   3      784.68      823.20     71.76 o
  12   6   3      120.42      199.06     52.83 o
  13   6   3       30.04      103.71     63.99 o
  15   6   3        0.41      200.65     60.13 o
   5   7   3     1067.29     1114.44     88.83 o
   6   7   3     1620.64     1687.06    114.70 o
   7   7   3       97.51      163.23     60.99 o
   8   7   3       17.81       20.23     18.76 o
   9   7   3     1035.79     1004.64     94.32 o
  10   7   3       29.81       27.80     11.50 o
  11   7   3        5.92        1.12     15.22 o
  12   7   3      160.53      188.11     70.01 o
  13   7   3      100.11      227.03     54.16 o
  14   7   3       69.62      212.76     66.66 o
  15   7   3       16.65       38.12     51.33 o
   4   8   3      258.32      311.18     70.62 o
   5   8   3      390.43      398.45     80.08 o
   6   8   3       10.87        8.62     10.24 o
   7   8   3      590.85      717.70    116.38 o
   8   8   3      268.98      335.25     75.75 o
   9   8   3      516.85      556.17     77.02 o
  10   8   3      947.55      992.07     73.11 o
  11   8   3       15.53       11.72     12.27 o
  12   8   3      112.66       54.55     35.19 o
  13   8   3       43.86      -45.02     47.32 o
  14   8   3       16.44       36.11    109.23 o
   3   9   3       20.48       10.10      7.25 o
   4   9   3       48.13       26.27     16.52 o
   5   9   3      563.03      529.99     98.32 o
   6   9   3      106.59      102.85     44.21 o
   7   9   3      140.95      134.10     56.25 o
   8   9   3      347.52      454.87     79.74 o
   9   9   3      306.48      397.79     48.76 o
  10   9   3      165.34      189.94     35.57 o
  11   9   3      142.29      150.96     45.79 o
  12   9   3        0.09       38.27     22.08 o
  13   9   3      109.74      148.24     47.59 o
  14   9   3       24.84       66.36     59.58 o
   1  10   3      621.01      638.13    109.30 o
   2  10   3      108.66      103.89     44.19 o
   3  10   3      189.70      128.74     50.07 o
   4  10   3      103.52       84.77     38.88 o
   5  10   3      824.83      748.21    126.41 o
   6  10   3       13.00       -8.90     22.99 o
   7  10   3      238.33      206.70     43.63 o
   8  10   3      142.19      119.60     31.06 o
   9  10   3       57.46       67.80     49.84 o
  10  10   3       45.44       60.66     43.52 o
  11  10   3       79.68      144.08     47.80 o
  12  10   3       36.28       84.97     53.19 o
  13  10   3      109.69      222.78     63.00 o
   1  11   3       88.95      100.64     30.26 o
   2  11   3      215.12      196.65     42.30 o
   3  11   3       47.21       42.07     16.10 o
   4  11   3       29.27       42.89     18.02 o
   5  11   3     1740.54     1868.92    143.72 o
   6  11   3      498.86      518.84     76.24 o
   7  11   3     1018.07     1040.26    127.73 o
   8  11   3      211.20      214.68     48.24 o
   9  11   3      223.24      336.57    124.51 o
  10  11   3       18.91       25.47     23.56 o
  11  11   3       43.56       69.20     45.13 o
  12  11   3       19.64       58.31     30.43 o
  13  11   3       33.50      138.70     71.15 o
   1  12   3       16.63       16.22     19.76 o
   2  12   3        7.40        7.69      6.44 o
   3  12   3      261.51      270.18     55.99 o
   4  12   3      368.49      380.16     66.70 o
   5  12   3       46.35       40.56     26.00 o
   6  12   3      118.06      135.01     42.48 o
   7  12   3      562.09      506.12     76.35 o
   8  12   3      382.10      412.94     69.62 o
   9  12   3      129.21      137.52     41.59 o
  11  12   3      130.09      158.99     70.34 o
  12  12   3       49.43       26.80     27.59 o
   1  13   3       25.47       27.49      6.75 o
   2  13   3       25.80       39.07     23.97 o
   3  13   3       52.19       56.32     22.83 o
   4  13   3       53.53       62.41     29.81 o
   5  13   3      202.84      221.54     52.57 o
   6  13   3       99.30      119.85     57.63 o
   7  13   3      186.50      251.94     57.61 o
   8  13   3        0.10       -1.61     15.04 o
   9  13   3       25.36       21.86     18.10 o
  10  13   3      113.99      125.56     66.12 o
  11  13   3       70.12       71.68     48.33 o
   1  14   3       39.05       29.84     21.51 o
   2  14   3       92.87      113.56     41.75 o
   3  14   3       22.40       31.36     19.96 o
   4  14   3      120.40      106.68     33.38 o
   5  14   3      233.30      254.60     61.84 o
   6  14   3      176.91      225.60     58.82 o
   7  14   3      250.58      256.46     61.92 o
   8  14   3       33.21       26.19      7.71 o
   9  14   3        2.24       -6.62     21.38 o
  10  14   3       13.03       52.58     41.50 o
   1  15   3      217.10      248.39     60.91 o
   2  15   3       56.53       55.01     27.12 o
   3  15   3       14.45       20.28     19.26 o
   4  15   3        0.53        0.11     18.71 o
   5  15   3       14.32       25.31     29.43 o
   6  15   3      134.75      146.13     48.11 o
   7  15   3       77.26       81.33     38.10 o
   8  15   3       95.41      102.00     43.10 o
   9  15   3       10.71       72.43     52.50 o
   1  16   3      296.65      323.39     75.46 o
   2  16   3       55.39       56.01     25.44 o
   3  16   3       72.97      105.15     42.78 o
   4  16   3       32.02       29.10      7.03 o
   5  16   3      232.38      240.24     65.86 o
   6  16   3        6.67        2.83     12.94 o
   7  16   3       28.10       32.89     22.61 o
   1  17   3       19.16       12.19     11.29 o
   2  17   3       47.07       88.66     52.26 o
   3  17   3       14.11       12.05     30.81 o
   4  17   3        9.61       31.79     30.21 o
   5  17   3       13.64       -3.82     18.16 o
   1  18   3       18.32       52.38     35.18 o
   0   0   4     3608.25     3555.63    131.74 o
   2   0   4    15427.38    13653.20    181.84 o
   4   0   4     4857.77     4715.74     92.84 o
   6   0   4      475.20      496.16     31.85 o
   8   0   4      317.87      275.63     26.88 o
  10   0   4     3090.47     3168.75    130.82 o
  12   0   4     1752.89     1594.75    200.93 o
  14   0   4       44.42       30.46     36.31 o
  16   0   4      247.13      289.42     64.29 o
   0   1   4     7837.96     7198.39    136.25 o
   1   1   4    18255.36    16694.47    345.07 o
   2   1   4      285.74      245.80     17.62 o
   3   1   4    12035.00    11297.24    119.07 o
   4   1   4     1437.06     1357.62     32.90 o
   5   1   4       34.16       30.63      7.26 o
   6   1   4     9034.14     9351.58    154.00 o
   7   1   4      406.72      412.01     25.89 o
   8   1   4      769.19      813.75     31.02 o
   9   1   4      225.39      257.67     29.02 o
  10   1   4      376.41      385.26     26.01 o
  11   1   4      863.51      946.33     78.27 o
  12   1   4      281.04      286.64     46.60 o
  13   1   4      262.67      238.91     40.53 o
  14   1   4       31.70       22.45     23.77 o
  15   1   4       37.26       58.03     20.68 o
  16   1   4       23.88       -2.76     17.41 o
   0   2   4   139039.63   159763.03   1033.89 o
   1   2   4    33146.34    30024.98    273.20 o
   2   2   4    22232.75    20462.56    302.53 o
   3   2   4     1417.98     1309.38     33.45 o
   4   2   4     4933.39     4745.37     67.31 o
   5   2   4     2381.40     2295.23     48.33 o
   6   2   4      752.71      841.80     29.79 o
   7   2   4      908.51      978.04     46.94 o
   8   2   4        3.75        5.75     10.93 o
   9   2   4      206.56      195.51     18.97 o
  10   2   4      100.52      107.13     18.06 o
  11   2   4      100.78      113.14     20.86 o
  12   2   4     2431.53     2264.75    127.99 o
  13   2   4      124.01      108.08     34.64 o
  14   2   4       19.03       -9.53     18.52 o
  15   2   4       27.31      -10.29     17.45 o
  16   2   4      145.95      122.11     33.52 o
   0   3   4       79.01       75.99     16.18 o
   1   3   4     2143.77     2039.88     43.01 o
   2   3   4     2670.31     2734.01     72.08 o
   3   3   4      377.82      371.87     22.06 o
   4   3   4      846.29      829.66     33.32 o
   5   3   4     1618.95     1655.47     48.06 o
   6   3   4     2053.09     2099.41     54.85 o
   7   3   4      326.75      329.66     27.25 o
   8   3   4      668.21      787.74     42.78 o
   9   3   4      161.83      185.97     21.59 o
  10   3   4      405.57      447.23     31.62 o
  11   3   4      389.46      442.54     39.87 o
  12   3   4      130.86      117.46     39.66 o
  13   3   4       24.66       -0.58     24.00 o
  14   3   4       24.08       13.72     32.70 o
  15   3   4       18.08       10.39     31.47 o
  16   3   4       28.62        8.32     20.35 o
   0   4   4      987.13     1060.75     61.07 o
   1   4   4     5547.16     5495.57     97.38 o
   2   4   4      325.41      277.24     25.35 o
   3   4   4     1481.99     1473.46     59.56 o
   4   4   4    15239.15    14891.68    355.23 o
   5   4   4     3630.75     3642.76     84.96 o
   6   4   4      456.47      450.20     29.64 o
   7   4   4       58.06       88.24     21.06 o
   8   4   4      608.68      627.12     41.33 o
   9   4   4      392.66      403.58     33.92 o
  10   4   4       13.88       22.95     18.95 o
  11   4   4        4.55        4.28     11.46 o
  12   4   4       95.31      115.33     39.76 o
  13   4   4      313.52      316.97     48.98 o
  14   4   4      132.26      131.18     49.09 o
  15   4   4       51.65       34.99     47.70 o
  16   4   4       18.95       52.77     44.13 o
   0   5   4      540.78      563.81     48.84 o
   1   5   4      104.07      121.06     16.95 o
   2   5   4      157.28      149.43     22.90 o
   3   5   4      443.71      459.52     60.44 o
   4   5   4      145.47      212.01     45.95 o
   5   5   4      472.26      450.29     36.57 o
   6   5   4      852.67      831.54     44.01 o
   7   5   4      764.34      777.30     46.74 o
   8   5   4      117.19      102.16     20.33 o
   9   5   4       68.15       63.49     37.89 o
  10   5   4       34.41       26.99     25.05 o
  11   5   4      148.07      139.27     39.91 o
  12   5   4      237.51      208.77     82.21 o
  13   5   4      151.30      259.32     66.53 o
  14   5   4      313.20      371.44     92.87 o
  15   5   4       46.35      209.81     62.74 o
   0   6   4     8212.85     9564.22    308.98 o
   1   6   4     1009.30     1099.52     73.10 o
   2   6   4     3923.77     3999.22    202.70 o
   3   6   4      349.18      398.42     60.37 o
   4   6   4     1358.60     1593.51    119.33 o
   5   6   4     3015.58     2794.50    158.22 o
   6   6   4     1406.80     1470.25    137.04 o
   7   6   4     1437.35     1506.23     78.79 o
   8   6   4      343.03      321.15     35.93 o
   9   6   4       18.54       24.03      9.93 o
  10   6   4      166.55       78.66     66.02 o
  11   6   4      226.25      358.67     76.47 o
  12   6   4      125.46      241.68     71.24 o
  13   6   4      244.61      432.58    110.32 o
  15   6   4        9.76       63.12     54.84 o
   6   7   4     6927.31     7099.79    223.95 o
   7   7   4      569.99      661.93    122.65 o
   8   7   4       31.23       67.42     73.07 o
   9   7   4       45.71      144.06     56.27 o
  10   7   4      172.01      196.98     42.34 o
  11   7   4      127.91       96.24     30.24 o
  12   7   4      109.29       55.37     38.18 o
  13   7   4       63.44      -45.15     53.87 o
  14   7   4       91.74      203.61     78.31 o
  15   7   4       32.09       -3.76     73.47 o
   6   8   4      323.67      283.24     69.06 o
   7   8   4      144.95      306.79    202.93 o
   8   8   4      751.42      872.00    150.41 o
   9   8   4       97.15      167.44    127.16 o
  10   8   4      123.34      150.36     44.41 o
  11   8   4      268.71      269.30     55.46 o
  12   8   4        6.15       12.83      8.15 o
  13   8   4      117.17       48.72     31.58 o
  14   8   4       39.00       33.26     89.81 o
   5   9   4      120.50      101.72     40.25 o
   6   9   4      625.39      617.48    109.63 o
   7   9   4      778.18      942.37    216.67 o
   8   9   4      506.51      671.06    181.36 o
   9   9   4      205.75      277.72    118.65 o
  10   9   4        7.35       -4.94     32.73 o
  11   9   4      169.76      178.12     45.97 o
  12   9   4      273.63      346.41     65.93 o
  13   9   4      164.87      371.14     78.19 o
  14   9   4       12.44      128.50     72.72 o
   4  10   4       48.01       56.51     31.07 o
   5  10   4      139.14      133.11     51.73 o
   6  10   4      143.80      135.12     53.98 o
   7  10   4      137.16      125.44     54.46 o
   8  10   4      287.75      298.31     82.19 o
   9  10   4       26.32       29.54      9.98 o
  10  10   4       19.89        9.68      2.44 o
  11  10   4       72.89       81.60     45.46 o
  12  10   4       30.04       79.61     66.36 o
  13  10   4       59.38      201.74     89.74 o
   2  11   4      105.93       95.40     45.03 o
   3  11   4        5.54       -3.10     22.37 o
   4  11   4      390.57      428.70     96.03 o
   5  11   4      970.82      885.52    144.22 o
   6  11   4     1791.83     1676.12    199.33 o
   7  11   4      165.65      154.95     63.31 o
   8  11   4       13.37      -18.20     22.49 o
   9  11   4        9.06        7.80     16.11 o
  10  11   4      173.64      296.78    137.17 o
  11  11   4       27.86       15.22     31.80 o
  12  11   4       52.21      131.25     96.62 o
  13  11   4        1.41       69.43    110.04 o
   0  12   4       80.08       71.81     36.69 o
   1  12   4       40.56       27.03     14.23 o
   2  12   4        9.25       27.97     15.52 o
   3  12   4      141.09      160.76     42.69 o
   4  12   4      441.98      482.11     78.52 o
   5  12   4      153.52      156.87     42.13 o
   6  12   4     1489.77     1612.06    139.19 o
   7  12   4      393.92      402.37     66.55 o
   8  12   4       96.41      132.94     37.65 o
   9  12   4      110.39      116.45     39.58 o
  10  12   4       16.70        7.77     10.75 o
  11  12   4        4.58        8.95     11.35 o
  12  12   4        1.83        5.72     21.83 o
   0  13   4      194.49      245.76     82.41 o
   1  13   4       44.34       47.42     30.71 o
   2  13   4       65.49       60.65     49.52 o
   3  13   4       14.20        8.81     13.91 o
   4  13   4      179.27      199.08     54.47 o
   5  13   4      343.21      313.86     61.19 o
   6  13   4      475.57      424.52     72.82 o
   7  13   4      143.42      132.91     40.70 o
   8  13   4       34.95       19.17     15.77 o
   9  13   4        0.54        4.13     16.99 o
  10  13   4       78.29      112.73     62.32 o
  11  13   4       44.74       69.65     49.10 o
   0  14   4      554.94      592.77    131.64 o
   1  14   4       54.83       46.60     22.10 o
   2  14   4       80.92      103.46     39.17 o
   3  14   4       69.00       65.92     30.59 o
   4  14   4      586.70      568.74     92.29 o
   5  14   4      154.74      196.17     56.69 o
   6  14   4        9.33        3.57     19.18 o
   7  14   4      122.72      106.68     39.94 o
   8  14   4       34.02       55.25     25.00 o
   9  14   4       20.49       37.95     28.67 o
  10  14   4       30.45       43.23     42.73 o
   0  15   4      738.03      709.98    151.14 o
   1  15   4       38.22       57.36     34.20 o
   2  15   4      431.48      468.58     86.88 o
   3  15   4       51.19       25.55     11.55 o
   4  15   4       27.88       24.02     24.28 o
   5  15   4      202.00      234.66     61.60 o
   6  15   4      316.13      345.67     73.94 o
   7  15   4       38.08       -1.82     12.35 o
   8  15   4        6.62       12.60      9.77 o
   9  15   4       33.03       36.57     24.31 o
   0  16   4      163.95      151.03     64.59 o
   1  16   4       22.47        6.66     29.88 o
   2  16   4       41.96       33.69     23.10 o
   3  16   4       16.82       13.01     16.32 o
   4  16   4       77.31       57.57     30.98 o
   5  16   4       15.36       47.28     28.43 o
   6  16   4       29.85       51.84     27.38 o
   7  16   4       63.66       65.96     32.81 o
   0  17   4       16.04      -10.08     21.16 o
   1  17   4       13.01       14.52     25.24 o
   2  17   4        6.91        1.53     21.10 o
   3  17   4       17.81       32.48     28.15 o
   4  17   4        5.26       -9.48     18.83 o
   5  17   4       54.07       63.33     30.73 o
   2   0   5      434.74      456.88     37.47 o
   4   0   5       77.51       82.18      6.47 o
   6   0   5      217.10      238.96     25.69 o
   8   0   5      728.78      793.35     52.45 o
  10   0   5      171.41      126.76     50.71 o
  12   0   5     2019.40     1964.02    217.81 o
  14   0   5       19.14       -4.31     40.84 o
  16   0   5        4.87      -11.62     20.59 o
   1   1   5    12144.37    10841.64    185.62 o
   2   1   5     3245.68     3296.21     71.19 o
   3   1   5     3034.05     2982.40     50.74 o
   4   1   5      171.14      200.74     14.21 o
   5   1   5      277.48      272.54     14.94 o
   6   1   5       75.90       65.54      8.69 o
   7   1   5       47.67       36.83      4.93 o
   8   1   5      522.33      543.09     25.92 o
   9   1   5      453.25      477.46     29.14 o
  10   1   5     1800.46     1734.91     55.41 o
  11   1   5      796.73      771.50     42.35 o
  12   1   5      614.68      682.48     67.81 o
  13   1   5       20.47       27.15     28.62 o
  14   1   5       43.14       58.56     31.52 o
  15   1   5      210.14      248.65     44.91 o
  16   1   5       57.66       31.61     17.38 o
   1   2   5     7101.18     6375.29    120.29 o
   2   2   5     1451.12     1389.98     41.22 o
   3   2   5     3036.91     2676.43     61.52 o
   4   2   5      143.70      149.96     12.97 o
   5   2   5      987.70      933.82     33.03 o
   6   2   5      309.79      324.42     20.65 o
   7   2   5      679.40      735.28     32.73 o
   8   2   5       16.13       11.70      6.41 o
   9   2   5      163.13      156.47     20.53 o
  10   2   5      366.80      406.63     27.68 o
  11   2   5      316.24      356.60     33.69 o
  12   2   5      312.67      275.84     42.79 o
  13   2   5      163.32      204.94     43.11 o
  14   2   5       26.80       15.36      7.60 o
  15   2   5       45.80       24.81     17.67 o
  16   2   5       34.77       21.63     21.42 o
   1   3   5     3311.68     3129.01     60.13 o
   2   3   5      486.33      544.46     24.98 o
   3   3   5     1196.63     1122.50     44.54 o
   4   3   5     1644.53     1687.51     49.72 o
   5   3   5     1619.06     1633.45     50.52 o
   6   3   5     3163.77     3292.30     79.25 o
   7   3   5      912.73      903.55     41.57 o
   8   3   5       28.31       30.05     10.59 o
   9   3   5       71.48       80.52     14.03 o
  10   3   5       39.45       34.95     10.91 o
  11   3   5      371.16      423.70     40.48 o
  12   3   5       92.04       45.26     28.54 o
  13   3   5       38.73       40.81     19.58 o
  14   3   5      666.13      701.54     78.19 o
  15   3   5       23.98       13.52     17.54 o
  16   3   5       51.99       36.02     42.03 o
   1   4   5     6719.91     6883.17    111.09 o
   2   4   5     1257.93     1236.95     43.14 o
   3   4   5     1869.09     1886.15     69.19 o
   4   4   5      712.84      727.30     38.18 o
   5   4   5     2233.89     2271.78     69.74 o
   6   4   5       63.75       73.45     13.53 o
   7   4   5       52.23       49.42      9.04 o
   8   4   5      451.84      488.14     44.15 o
   9   4   5      334.83      373.33     33.31 o
  10   4   5       49.88       71.33     18.32 o
  11   4   5      133.11      162.45     29.01 o
  12   4   5     1880.59     1864.40     94.14 o
  13   4   5      728.29      759.38     79.45 o
  14   4   5       74.89       38.47      9.03 o
  15   4   5      117.34       53.35     51.23 o
  16   4   5       76.24      102.17     51.15 o
   1   5   5      581.57      626.67     40.28 o
   2   5   5      246.49      241.68     25.29 o
   3   5   5     3246.20     3419.01    174.14 o
   4   5   5     3169.54     3243.92    118.16 o
   5   5   5     1308.72     1367.39     57.72 o
   6   5   5     1625.19     1502.07     96.74 o
   7   5   5     1337.33     1281.57     98.54 o
   8   5   5      221.65      228.03     28.96 o
   9   5   5      360.00      338.47     31.98 o
  10   5   5      177.77      167.13     45.27 o
  11   5   5      470.06      569.86     57.98 o
  12   5   5      172.33      187.66     60.94 o
  13   5   5      227.14      307.08     73.97 o
  14   5   5      725.73      656.46     97.03 o
  15   5   5       25.45       87.17     51.52 o
   1   6   5     2535.97     2598.42    111.48 o
   2   6   5      443.98      551.94     67.17 o
   3   6   5      199.12      206.68     43.37 o
   4   6   5      349.48      323.09     57.34 o
   5   6   5      855.55      841.51     94.41 o
   6   6   5       10.64       -6.14     10.36 o
   7   6   5      333.42      518.70     99.60 o
   8   6   5       90.46       65.08     39.53 o
   9   6   5       12.85       -1.03     14.50 o
  10   6   5       99.65       63.25     46.46 o
  11   6   5       98.77       68.25     45.21 o
  12   6   5      332.21      461.13     80.05 o
  13   6   5     1467.53     1373.00    122.26 o
  14   6   5        5.26       -9.48     28.70 o
  15   6   5       47.65       58.97     23.41 o
   6   7   5       41.95      404.49     87.35 o
   8   7   5       56.74       57.39    128.33 o
   9   7   5      252.99      294.48     84.90 o
  10   7   5       22.66       22.30     12.63 o
  11   7   5      116.62       83.32     28.58 o
  12   7   5      397.93      476.99     73.84 o
  14   7   5      294.46      220.12    106.04 o
  15   7   5        8.48       -1.27     83.39 o
   7   8   5      144.71      354.63    212.47 o
   8   8   5      156.33      121.54     45.48 o
   9   8   5       14.70      305.74     98.84 o
  10   8   5       14.01        0.33     13.82 o
  11   8   5      235.76      290.23     56.68 o
  12   8   5        2.30       18.29     21.96 o
  13   8   5      185.76      367.67    107.91 o
  14   8   5       45.65       34.28     26.09 o
   6   9   5     1283.04     1207.24    155.20 o
   7   9   5      897.50      950.47    140.91 o
   8   9   5      188.70      169.46     53.33 o
   9   9   5       63.72       76.04     36.14 o
  10   9   5       27.00       12.32     12.12 o
  11   9   5      113.36      148.88     59.59 o
  12   9   5       49.84      116.09     79.06 o
  13   9   5       52.56      157.19     73.82 o
  14   9   5       10.29      157.96     55.13 o
   5  10   5       61.14       67.84     39.37 o
   6  10   5      603.51      709.76    122.50 o
   7  10   5      446.19      437.77     94.34 o
   8  10   5      201.69      147.92     57.45 o
   9  10   5       82.48      109.97     46.89 o
  10  10   5        8.45       17.72     24.62 o
  11  10   5       21.68       -8.28     20.12 o
  12  10   5       64.17      145.77    100.05 o
  13  10   5      135.05      378.70     77.37 o
   4  11   5      103.96       84.29     32.74 o
   5  11   5      852.85      884.63    144.05 o
   6  11   5      193.52      191.39     65.99 o
   7  11   5      474.60      437.79    104.01 o
   8  11   5        4.65       -7.95     17.41 o
   9  11   5       84.77       64.73     26.40 o
  10  11   5       35.04       43.85     38.01 o
  11  11   5       74.32       66.29     42.22 o
  12  11   5       41.63       25.22     22.12 o
   2  12   5       43.20       33.95     14.22 o
   3  12   5      245.24      226.21     73.70 o
   4  12   5     1105.84     1032.00    163.43 o
   5  12   5     1221.30     1196.31    172.33 o
   6  12   5       11.18      -52.07     55.70 o
   7  12   5       65.83       13.77     20.42 o
   8  12   5       14.26        3.53      9.63 o
   9  12   5       30.83       20.85     11.37 o
  10  12   5       10.54       23.92     32.65 o
  11  12   5       22.91       -6.45     28.51 o
  12  12   5       84.31       59.98     40.32 o
   1  13   5      207.78      216.74     54.02 o
   2  13   5       42.35       83.73     49.59 o
   3  13   5        7.39        4.10      6.36 o
   4  13   5      431.96      482.85    115.09 o
   5  13   5      159.15      128.09     38.33 o
   6  13   5      935.33      936.39    110.52 o
   7  13   5       34.42        8.07     26.09 o
   8  13   5       43.95       15.21     17.19 o
   9  13   5       22.61       26.86     20.72 o
  10  13   5        2.35       13.28     29.33 o
  11  13   5       68.44       55.23     37.13 o
   1  14   5      270.68      265.55     63.53 o
   2  14   5       78.79       87.35     37.91 o
   3  14   5        2.82       23.32     23.57 o
   4  14   5      255.12      273.86     62.25 o
   5  14   5       12.66       20.95     15.88 o
   6  14   5      401.36      466.83     86.15 o
   7  14   5      162.11      162.80     47.32 o
   8  14   5       17.41       16.57     12.69 o
   9  14   5       87.21      110.55     61.81 o
  10  14   5       36.34       41.36     29.80 o
   1  15   5      212.46      227.41     60.49 o
   2  15   5        7.55       21.45     17.44 o
   3  15   5       63.06       49.41     37.32 o
   4  15   5      170.91      213.52     60.58 o
   5  15   5       99.80      122.03     48.55 o
   6  15   5      134.72      116.49     44.49 o
   7  15   5       47.86       42.76     21.60 o
   8  15   5       23.94       20.92     17.19 o
   1  16   5      103.95      116.95     40.75 o
   2  16   5        1.05      -12.11     16.81 o
   3  16   5       26.18       40.56     26.19 o
   4  16   5       24.93        9.99     24.93 o
   5  16   5       33.81       40.43     21.61 o
   6  16   5       11.73       -2.79     18.13 o
   7  16   5       12.86       17.11     15.22 o
   1  17   5       11.29        0.75     21.38 o
   2  17   5        0.87       22.22     23.00 o
   3  17   5       43.79       69.85     34.99 o
   4  17   5       21.62       19.35     18.03 o
   5  17   5        6.70       10.81     22.14 o
   0   0   6      497.46      478.42     58.81 o
   2   0   6     1912.17     2000.01     84.22 o
   4   0   6      233.30      226.54     20.28 o
   6   0   6       67.49       91.98     12.68 o
   8   0   6       27.80       39.00      6.91 o
  10   0   6      201.59      212.14     17.18 o
  12   0   6      933.09      863.56     88.73 o
  14   0   6       13.45        0.58     45.40 o
  16   0   6       96.88      188.81     82.47 o
   0   1   6      887.54      868.53     55.66 o
   1   1   6     3653.25     3385.46     78.71 o
   2   1   6     1099.03     1108.75     45.24 o
   3   1   6     2978.88     2823.41     72.52 o
   4   1   6     1359.13     1376.18     38.47 o
   5   1   6       88.87      100.48     10.89 o
   6   1   6     1072.52     1032.53     36.21 o
   7   1   6      107.62      100.95     11.14 o
   8   1   6       65.01       50.53      8.55 o
   9   1   6       82.04       68.66      9.39 o
  10   1   6      187.67      170.75     17.60 o
  11   1   6     1075.76     1138.70     55.90 o
  12   1   6      178.82      154.84     19.15 o
  13   1   6        1.60       -0.10     28.58 o
  14   1   6       56.60       29.96     31.47 o
  15   1   6       38.42       23.00     16.86 o
  16   1   6        3.66       15.83     12.71 o
   0   2   6    25549.85    26806.49    326.19 o
   1   2   6     6591.83     6513.61    112.15 o
   2   2   6      318.72      296.78     23.23 o
   3   2   6     1013.31      967.41     36.43 o
   4   2   6      897.82      937.29     31.00 o
   5   2   6      231.36      241.27     16.13 o
   6   2   6     3865.32     4128.34     74.02 o
   7   2   6      600.55      631.43     32.16 o
   8   2   6       88.05       81.10     11.69 o
   9   2   6      157.73      192.37     46.67 o
  10   2   6       75.31       80.72     31.44 o
  11   2   6      666.45      687.03     48.88 o
  12   2   6     2166.58     1973.04    117.04 o
  13   2   6       79.46       56.99     21.82 o
  14   2   6       21.77        9.55     18.39 o
  15   2   6       68.01       83.48     29.67 o
  16   2   6       16.02       17.48     21.26 o
   0   3   6    48037.92    52619.53    679.00 o
   1   3   6     3549.72     3551.09    146.45 o
   2   3   6      145.23      145.74     11.19 o
   3   3   6      794.55      774.95     31.18 o
   4   3   6       91.36       73.31     12.07 o
   5   3   6     1925.60     2008.98     55.88 o
   6   3   6      472.81      543.22     30.62 o
   7   3   6      874.01      905.91     44.05 o
   8   3   6      246.93      284.20     24.41 o
   9   3   6       48.34       87.85     20.09 o
  10   3   6      225.36      237.45     27.92 o
  11   3   6      115.77      146.40     25.32 o
  12   3   6      610.64      597.96     64.67 o
  13   3   6      136.42      150.19     38.17 o
  14   3   6      107.99       86.44     23.35 o
  15   3   6      266.70      312.58     58.34 o
  16   3   6       36.36       60.04     36.32 o
   0   4   6    18499.40    19014.88    570.00 o
   1   4   6      773.12      735.80     31.60 o
   2   4   6       42.18       37.64      8.35 o
   3   4   6     4283.38     4360.33    109.34 o
   4   4   6     4848.88     5374.45    123.65 o
   5   4   6     2353.42     2413.35     72.80 o
   6   4   6      340.09      351.63     29.01 o
   7   4   6       87.91       72.12     14.78 o
   8   4   6      245.25      210.15     38.15 o
   9   4   6       72.58       85.04     18.55 o
  10   4   6      267.04      253.13     36.72 o
  11   4   6       20.71       16.78     16.92 o
  12   4   6     2057.45     1925.99    117.74 o
  13   4   6      108.55      125.83     64.53 o
  14   4   6       20.54       26.73     30.65 o
  15   4   6       59.09       65.56     48.45 o
   0   5   6     3042.22     3437.67    163.72 o
   1   5   6     1065.92     1158.53     67.75 o
   2   5   6     7913.10     8605.69    184.80 o
   3   5   6       71.35       62.69     14.05 o
   4   5   6      114.48      127.87     23.28 o
   5   5   6      468.61      426.30     45.90 o
   6   5   6     2346.35     2254.31    194.84 o
   7   5   6     1302.86     1106.12    139.67 o
   8   5   6       67.19       41.39     12.06 o
   9   5   6       32.99       15.72     14.51 o
  10   5   6      553.62      583.21     54.18 o
  11   5   6      708.40      629.30     59.03 o
  12   5   6      411.06      468.32     45.38 o
  13   5   6      124.54      196.19     69.76 o
  14   5   6      203.78      155.59     40.87 o
  15   5   6       64.03       61.03     21.19 o
   0   6   6     8584.26    10046.63    311.17 o
   1   6   6      220.52      216.63     44.28 o
   2   6   6      418.64      545.92     69.76 o
   5   6   6      694.07      686.29     83.39 o
   6   6   6     2839.75     2716.63    102.56 o
   7   6   6      193.68      194.70     29.77 o
   8   6   6       76.31       55.32      8.43 o
   9   6   6      100.39       47.28     16.09 o
  10   6   6      476.47      485.72     54.69 o
  11   6   6       42.39       43.62     21.34 o
  12   6   6      440.71      434.98     57.99 o
  13   6   6      334.28      325.14    134.95 o
  14   6   6       47.21        9.92     26.31 o
  15   6   6       10.10       10.44     47.08 o
   2   7   6      560.43      668.24     82.17 o
   3   7   6      728.57      720.17     82.28 o
   7   7   6      269.63      250.65     50.10 o
   9   7   6      308.33      257.75     65.34 o
  10   7   6      137.31      120.97     45.81 o
  11   7   6        4.75        6.36     27.10 o
  12   7   6      396.57      445.48     65.42 o
  13   7   6       61.79      139.32     59.55 o
  14   7   6       35.19       31.68     44.10 o
  15   7   6        5.49       40.01     28.74 o
   8   8   6      126.23      105.62     43.88 o
   9   8   6       13.43        1.98     13.90 o
  10   8   6       13.87        6.61     19.57 o
  11   8   6      212.72      236.00     52.31 o
  12   8   6      179.67      238.11     52.83 o
  13   8   6      245.14      445.26     74.89 o
  14   8   6       37.72      111.78     61.73 o
   7   9   6     2253.00     2025.86    204.72 o
   8   9   6      139.69      122.17     49.40 o
   9   9   6      138.95      140.04     54.21 o
  10   9   6       77.54       61.03     32.94 o
  11   9   6       96.76      113.41     87.24 o
  12   9   6      103.07      139.71     92.04 o
  13   9   6       24.53      145.41     77.26 o
  14   9   6       13.43      242.25     63.36 o
   7  10   6       75.35       64.35     35.98 o
   8  10   6      559.17      488.49    102.87 o
   9  10   6       59.37       53.09     28.78 o
  10  10   6       35.79       39.54     25.99 o
  11  10   6       17.55       -9.66     10.21 o
  12  10   6       22.26       25.83     14.65 o
  13  10   6       67.95      409.95    110.34 o
   6  11   6      343.49      287.72     78.60 o
   7  11   6       73.89       56.56     25.74 o
   8  11   6       95.13       58.57     26.44 o
   9  11   6       50.33       31.51     25.33 o
  10  11   6       25.67       26.18     28.76 o
  11  11   6        3.98        3.20      5.97 o
  12  11   6      159.28      110.22     52.93 o
   4  12   6      213.29      217.60     74.68 o
   5  12   6      153.18       97.78     51.04 o
   6  12   6      300.45      292.37     82.88 o
   7  12   6       57.98       38.24     23.27 o
   8  12   6       12.83        5.40     14.61 o
   9  12   6       16.46       -1.68     13.50 o
  10  12   6        6.79      -11.42     12.46 o
  11  12   6       22.33       31.57     33.01 o
  12  12   6       13.95       18.43     26.85 o
   3  13   6       22.93       30.05     27.99 o
   4  13   6      215.04      193.89     65.89 o
   5  13   6       30.33       -2.17     30.56 o
   6  13   6      112.48       79.87     36.11 o
   7  13   6       53.57       35.43     22.31 o
   8  13   6        0.21       -7.40     15.70 o
   9  13   6       26.72       18.78     16.01 o
  10  13   6       86.26       61.44     44.45 o
  11  13   6       22.03       41.50     41.45 o
   0  14   6      486.10      568.26    132.66 o
   1  14   6       37.48       42.15     32.20 o
   2  14   6      585.41      600.04    135.20 o
   3  14   6       10.76      -14.75     33.46 o
   4  14   6       57.78       52.39     32.14 o
   5  14   6       64.10       33.46     20.50 o
   6  14   6       41.56       29.38     18.10 o
   7  14   6       55.20       12.55     21.98 o
   8  14   6       92.42       91.06     30.93 o
   9  14   6       65.82       58.56     42.02 o
   0  15   6       45.66       34.90     46.69 o
   1  15   6        1.03       15.09     26.44 o
   2  15   6        6.49       34.51     26.68 o
   3  15   6       21.19       -2.69     11.54 o
   4  15   6      144.67      125.59     43.01 o
   5  15   6      127.44      104.74     46.55 o
   6  15   6      170.42      182.65     55.97 o
   7  15   6       21.80       25.84     20.42 o
   8  15   6       25.53       14.73     23.31 o
   0  16   6        4.80        5.91     21.34 o
   1  16   6       56.30       49.78     27.04 o
   2  16   6      322.29      333.89     72.91 o
   3  16   6       14.25       33.18     31.37 o
   4  16   6       89.87       86.48     29.16 o
   5  16   6        0.43       -0.59     21.58 o
   6  16   6      307.07      375.68     80.09 o
   0  17   6      188.55      275.34     94.16 o
   1  17   6       24.91        1.99     33.14 o
   2  17   6        2.93        7.29     15.44 o
   3  17   6        7.19       13.29     21.12 o
   4  17   6       21.25       29.12     21.65 o
   2   0   7    10460.07    10897.42    211.33 o
   4   0   7      793.37      774.39     34.17 o
   6   0   7      418.40      412.35     36.42 o
   8   0   7      695.84      534.69     90.28 o
  10   0   7      357.10      376.58     32.41 o
  12   0   7      107.59       85.91     15.55 o
  14   0   7      200.86      235.57     45.98 o
  16   0   7       22.02       44.11     31.90 o
   1   1   7      634.47      627.27     35.85 o
   2   1   7     4423.69     4570.12     97.79 o
   3   1   7     1177.03     1217.03     51.21 o
   4   1   7     1623.42     1746.44     53.55 o
   5   1   7      522.29      528.86     23.23 o
   6   1   7      301.09      376.91     33.82 o
   7   1   7      199.23      207.90     35.45 o
   8   1   7     1002.64      967.93    101.61 o
   9   1   7      412.11      429.77     48.66 o
  10   1   7      839.85      818.21     46.09 o
  11   1   7      506.45      553.97     42.56 o
  12   1   7       64.11       45.13     39.10 o
  13   1   7      199.30      177.31     25.87 o
  14   1   7       37.09       35.94     10.63 o
  15   1   7       10.63       23.32     17.96 o
  16   1   7       27.85       15.93     23.92 o
   1   2   7     6664.12     6776.86    121.86 o
   2   2   7      908.46     1019.01     46.93 o
   3   2   7      136.00      139.06     13.30 o
   4   2   7      619.74      661.60     32.08 o
   5   2   7        6.77       22.24     14.15 o
   6   2   7      961.77      969.29     49.78 o
   7   2   7     1337.45     1321.43     65.97 o
   8   2   7       14.28       11.44     14.79 o
   9   2   7      128.74      110.27     19.08 o
  10   2   7      298.23      415.14     69.58 o
  11   2   7     1278.15     1314.25     67.95 o
  12   2   7     1154.12     1179.88     89.56 o
  13   2   7      269.79      289.92     47.79 o
  14   2   7      398.20      494.50     63.58 o
  15   2   7       30.76       16.23     28.13 o
  16   2   7        5.18        9.74     55.64 o
   1   3   7     1578.98     1700.73     62.69 o
   2   3   7      427.35      415.56     18.42 o
   3   3   7     2497.47     2481.46     63.32 o
   4   3   7     3394.64     3330.79     85.63 o
   5   3   7     1319.20     1256.58     56.99 o
   6   3   7      680.21      742.93     66.78 o
   7   3   7      715.93      644.19     95.39 o
   8   3   7      777.05      756.71     94.53 o
   9   3   7      165.41      163.25     36.68 o
  10   3   7      203.78      267.85     37.68 o
  11   3   7      166.33      208.18     29.41 o
  12   3   7     1043.25     1030.63     86.89 o
  13   3   7      261.62      285.12     51.81 o
  14   3   7       88.35       67.54     28.27 o
  15   3   7       66.99       38.33     34.61 o
   1   4   7     2601.36     2659.23     74.96 o
   2   4   7      941.31      989.52     44.06 o
   3   4   7     1552.72     1611.64     57.67 o
   4   4   7       61.75       58.78     18.29 o
   5   4   7      530.59      478.75     66.72 o
   6   4   7      152.18      175.58     32.80 o
   7   4   7       70.90       88.13     21.64 o
   8   4   7       31.64       30.84     20.48 o
   9   4   7       95.92       96.06     17.67 o
  10   4   7       35.83       18.79     19.54 o
  11   4   7      349.15      403.04     40.67 o
  12   4   7      458.04      500.10     60.25 o
  13   4   7        0.44       44.83     49.73 o
  14   4   7      108.94       86.66     18.37 o
  15   4   7       14.73       14.91     21.84 o
   1   5   7     7516.57     8129.66    241.00 o
   2   5   7     3127.38     3239.52    108.08 o
   3   5   7     2741.89     2674.04     93.07 o
   4   5   7       56.16       68.57     16.94 o
   5   5   7      224.25      253.02     35.51 o
   6   5   7      711.60      737.10     60.54 o
   7   5   7      184.82      162.04     28.18 o
   8   5   7      249.08      292.73     57.62 o
   9   5   7        7.56       13.20      6.73 o
  10   5   7       18.86       12.92     13.38 o
  11   5   7      158.70      104.44     37.96 o
  12   5   7      386.52      335.43     63.30 o
  13   5   7      260.78      268.39     73.41 o
  14   5   7        6.56        1.83     52.31 o
  15   5   7       10.57       -1.18     23.28 o
   1   6   7     1150.89     1266.05    106.41 o
   2   6   7      149.03      141.41     26.85 o
   3   6   7      173.65      211.17     48.03 o
   5   6   7      815.35      717.95     86.33 o
   6   6   7     1191.99     1268.22     83.86 o
   7   6   7      466.52      406.42     48.67 o
   8   6   7      351.50      294.54     38.86 o
   9   6   7      357.75      258.93     63.31 o
  10   6   7       13.67        4.06     13.50 o
  11   6   7      423.94      444.76     52.69 o
  12   6   7       75.54       65.26     28.98 o
  13   6   7       72.13       96.63     38.31 o
  14   6   7      229.63      250.79     42.47 o
  15   6   7       17.20       23.04     35.25 o
   2   7   7      742.34      752.66     85.00 o
   3   7   7      221.49      317.95     61.04 o
   8   7   7      376.66      416.30     65.21 o
  10   7   7       43.79       42.53     27.57 o
  11   7   7       77.48       68.58     40.12 o
  12   7   7       22.56       25.36     18.69 o
  14   7   7       28.61      163.02     52.45 o
   9   8   7      102.92      113.69     49.93 o
  10   8   7      163.45      160.99     58.40 o
  11   8   7       75.05       91.03     38.61 o
  12   8   7       86.05      102.68     44.27 o
  13   8   7       28.84      261.87     68.85 o
  14   8   7        4.48      221.71     61.06 o
   8   9   7      315.46      273.44     72.34 o
   9   9   7      232.20      209.36     65.76 o
  10   9   7       62.24       17.73     18.88 o
  11   9   7       91.57       63.17     36.15 o
  12   9   7       11.75       -1.45      9.47 o
   8  10   7      368.59      367.61     91.21 o
   9  10   7       30.61       21.63     21.16 o
  10  10   7       30.86       10.81     19.07 o
  11  10   7       64.22       48.28     34.53 o
  12  10   7        8.31       11.45     18.14 o
   7  11   7       56.52      -11.60     33.63 o
   8  11   7       14.20       29.85     23.45 o
   9  11   7       13.96        1.78     15.18 o
  10  11   7      137.20      144.66     59.59 o
  11  11   7      262.73      258.26     86.67 o
  12  11   7        6.74       15.85     20.41 o
   6  12   7      356.73      232.66     72.43 o
   7  12   7       79.86       47.47     27.55 o
   8  12   7       29.12       28.56     27.21 o
   9  12   7       19.97       17.16     15.28 o
  10  12   7        2.76       -9.09     18.58 o
  11  12   7        5.54       28.20     34.67 o
   4  13   7      925.74      976.27    164.87 o
   5  13   7      440.78      352.52     94.95 o
   6  13   7       45.73       -3.13     28.80 o
   7  13   7       81.41       68.98     44.80 o
   8  13   7        2.17      -29.90     41.98 o
   9  13   7       39.09       37.83     38.39 o
  10  13   7       39.82       44.82     33.26 o
   2  14   7      138.01      133.88     66.97 o
   3  14   7      134.75      155.63     71.42 o
   4  14   7      340.91      364.52    100.39 o
   5  14   7       48.97       32.28     26.85 o
   6  14   7      229.14      171.26     73.33 o
   7  14   7        1.91       -0.42     23.00 o
   8  14   7       13.60       10.22     27.41 o
   9  14   7        0.59      -17.47     19.23 o
   1  15   7       80.18       84.72     35.17 o
   2  15   7      142.18      160.85     51.17 o
   3  15   7       19.26       25.92     28.52 o
   4  15   7       77.11       91.24     40.56 o
   5  15   7      109.85      153.30     47.72 o
   6  15   7       23.99       33.05     28.01 o
   7  15   7       36.91       21.80     10.41 o
   8  15   7        9.05        2.08     21.59 o
   1  16   7        4.91        8.22     18.71 o
   2  16   7       41.42       19.30     16.10 o
   3  16   7       33.98       41.56     28.76 o
   4  16   7        1.34        3.82     17.45 o
   5  16   7       10.57        9.27     16.01 o
   6  16   7       10.55      -11.57     23.77 o
   1  17   7       67.21       51.04     16.58 o
   2  17   7        0.59       -3.10     12.05 o
   3  17   7        4.26      -10.28     19.99 o
   0   0   8     2593.48     2914.39    161.68 o
   2   0   8     1891.90     2004.32     95.43 o
   4   0   8      121.23      169.40     36.78 o
   6   0   8     4384.38     4989.14    151.40 o
   8   0   8       48.65       86.68     19.35 o
  10   0   8       21.72        0.48     15.63 o
  12   0   8      369.65      358.97     56.28 o
  14   0   8       48.34       42.95     55.79 o
   0   1   8      308.76      391.20     40.96 o
   1   1   8     1666.81     1738.24     63.60 o
   2   1   8     4991.46     5485.40    182.91 o
   3   1   8      144.03      174.62     28.81 o
   4   1   8       26.44       28.88      9.76 o
   5   1   8     1006.45      934.69     72.02 o
   6   1   8      890.32      752.27     34.85 o
   7   1   8       43.06       47.40      7.42 o
   8   1   8      458.82      417.75     35.06 o
   9   1   8       75.87      107.09     39.03 o
  10   1   8      639.38      706.83     49.77 o
  11   1   8       77.39       77.87     38.78 o
  12   1   8        0.67       18.75     18.03 o
  13   1   8      181.72      157.31     24.34 o
  14   1   8      226.00      269.42     50.26 o
  15   1   8        9.50       70.28     36.23 o
   0   2   8      533.08      542.25     71.43 o
   1   2   8     2454.42     2683.68    114.60 o
   2   2   8     1308.04     1545.18     85.58 o
   3   2   8       75.20       78.25     19.60 o
   4   2   8      821.22      889.21     48.51 o
   5   2   8     1197.33     1230.68     53.21 o
   6   2   8     2857.36     2849.58    134.57 o
   7   2   8      225.71      283.81     29.16 o
   8   2   8      234.54      177.61     21.93 o
   9   2   8        2.61        0.51      5.16 o
  10   2   8      163.05      306.56     72.08 o
  11   2   8      927.82      991.14     81.08 o
  12   2   8       89.60      128.01     34.97 o
  13   2   8       92.27       84.70     29.01 o
  14   2   8      277.28      329.05     52.34 o
  15   2   8       50.25       76.96     62.15 o
   2   3   8      123.18      180.82     38.49 o
   3   3   8     1263.76     1116.28    116.48 o
   4   3   8     2293.58     2455.93     90.55 o
   5   3   8      395.91      401.35     34.16 o
   6   3   8      163.56      178.29     21.45 o
   7   3   8      325.81      340.72     50.51 o
   8   3   8       10.04       14.21     11.48 o
   9   3   8      405.71      328.76     51.69 o
  10   3   8        0.21      -26.36     29.44 o
  11   3   8      873.50      943.06     75.82 o
  12   3   8      185.92      258.03     51.49 o
  13   3   8      131.71      174.72     43.88 o
  14   3   8      292.51      279.61     64.92 o
  15   3   8       19.42        9.41     31.99 o
   1   4   8     2707.78     2603.93     94.79 o
   2   4   8       35.74       29.01      8.02 o
   3   4   8      143.95      177.41     17.43 o
   4   4   8      136.58      158.58     19.78 o
   5   4   8      537.08      533.50     53.79 o
   6   4   8      573.54      658.75     58.81 o
   7   4   8      476.04      555.56     51.41 o
   8   4   8       51.38       89.64     24.82 o
   9   4   8      127.67      150.28     23.78 o
  10   4   8      112.51      142.65     38.53 o
  11   4   8       92.77       84.77     15.34 o
  12   4   8      566.21      537.91     59.88 o
  13   4   8       75.78       48.17     15.79 o
  14   4   8        8.16       10.29     41.15 o
  15   4   8       83.60       65.60     19.83 o
   1   5   8     6352.23     6646.68    125.54 o
   2   5   8     4452.72     4567.27    115.13 o
   3   5   8      126.90       67.62     34.20 o
   4   5   8     2027.30     2107.45     84.69 o
   5   5   8      278.17      288.97     56.11 o
   6   5   8       39.53       44.76     16.37 o
   7   5   8       62.63       55.30     18.88 o
   8   5   8      292.40      272.18     38.97 o
   9   5   8      248.69      230.49     61.78 o
  10   5   8      411.12      420.95     65.32 o
  11   5   8       58.88       47.17     12.93 o
  12   5   8       76.11       41.32     26.56 o
  13   5   8      271.29      270.98     43.34 o
  14   5   8       30.79       16.40     46.66 o
  15   5   8       33.92       25.18     31.05 o
   0   6   8      567.51      585.26     73.30 o
   1   6   8     2337.33     1862.17    133.90 o
   2   6   8      587.98      522.30     70.16 o
   3   6   8      472.21      445.60     58.16 o
   4   6   8     2000.19     1798.64    232.03 o
   5   6   8      760.75      670.34     83.84 o
   6   6   8      589.52      520.35     82.37 o
   7   6   8      194.93      159.79     43.10 o
   8   6   8        1.78        7.15     24.21 o
   9   6   8      147.95      151.52     41.39 o
  10   6   8      325.15      321.38    117.86 o
  11   6   8      225.75      258.67     38.83 o
  12   6   8        8.81       10.38     22.59 o
  13   6   8      200.60      194.33     63.04 o
  14   6   8       14.94       56.93     39.22 o
   2   7   8       35.89       93.86     41.19 o
   3   7   8      712.14      677.62     79.27 o
   4   7   8      430.91      439.02     68.34 o
   7   7   8      479.37      399.96     72.29 o
   8   7   8      200.63      179.84     42.15 o
   9   7   8      649.57      636.51    107.52 o
  10   7   8      684.11      717.01     66.15 o
  11   7   8       36.77       10.11     19.47 o
  12   7   8       57.08       92.84     45.58 o
  14   7   8       29.61      174.82     54.76 o
  10   8   8      119.42       69.85     27.89 o
  11   8   8       16.46       -3.55     19.48 o
  12   8   8       18.56       26.78     24.77 o
  14   8   8       40.67      163.59     76.65 o
   9   9   8       13.81        4.75      9.19 o
  10   9   8        4.45       -4.93      9.77 o
  11   9   8       34.49       27.92     28.04 o
  12   9   8       37.11       31.41     30.78 o
   9  10   8       75.32       64.28     36.40 o
  10  10   8       37.61       36.23     30.31 o
  11  10   8      130.20      128.21     54.22 o
  12  10   8       38.23       30.38     22.52 o
   8  11   8       62.29       55.55     30.26 o
   9  11   8       19.75       22.51     20.86 o
  10  11   8       18.77       -0.54      6.14 o
  11  11   8       22.57        4.90     19.42 o
  12  11   8      162.22      161.09     71.27 o
   7  12   8      111.14       98.85     51.86 o
   8  12   8       16.80       14.05     19.69 o
   9  12   8       17.69       24.06     20.29 o
  10  12   8       91.55       99.97     48.26 o
  11  12   8       56.73       60.97     42.08 o
   6  13   8        7.37      -29.75     38.25 o
   7  13   8        1.13        0.90     18.83 o
   8  13   8       15.66       15.43     34.72 o
   9  13   8       36.23       52.78     45.24 o
  10  13   8       11.86       44.11     39.26 o
   4  14   8       33.21       35.03     19.73 o
   5  14   8       74.55       44.82     15.34 o
   6  14   8       51.27       48.04     33.36 o
   7  14   8       21.74       33.42     32.22 o
   8  14   8       30.97       18.54     23.31 o
   9  14   8        2.28      -12.28     12.28 o
   2  15   8      162.84      158.04     68.70 o
   3  15   8       70.32       81.17     53.75 o
   4  15   8      181.13      145.02     70.32 o
   5  15   8      105.46      106.05     53.15 o
   6  15   8      393.82      399.71    119.87 o
   7  15   8      110.17      104.82     64.16 o
   0  16   8        0.48      -16.69     31.02 o
   1  16   8       87.86       74.96     29.42 o
   2  16   8       81.57       91.17     34.72 o
   3  16   8       33.60       60.40     23.05 o
   4  16   8        0.92      -11.03     22.20 o
   5  16   8        2.59       13.64     18.92 o
   0  17   8       40.08       -5.11     21.95 o
   1  17   8       47.68       48.04     27.54 o
   2  17   8        3.88       -5.66     12.10 o
   4   0   9     4353.18     4792.03    220.68 o
   6   0   9       29.10       51.95     28.96 o
   8   0   9      570.00      718.77     69.47 o
  10   0   9      346.92      336.07     72.09 o
  12   0   9      142.86      146.07     41.22 o
  14   0   9       35.86      195.28     84.00 o
   3   1   9       14.74       20.75     14.81 o
   4   1   9      319.44      360.30     54.54 o
   5   1   9       34.48       39.46     11.88 o
   6   1   9       90.78       82.82     19.72 o
   7   1   9      210.40      227.23     21.66 o
   8   1   9      249.27      251.54     22.05 o
   9   1   9        6.01        5.91      5.57 o
  10   1   9      909.63      915.64     55.63 o
  11   1   9      109.01       91.35     44.74 o
  12   1   9       55.91       44.48     35.01 o
  13   1   9      196.42      223.96     43.96 o
  14   1   9      334.70      453.02     78.62 o
  15   1   9       15.36       86.91     43.27 o
   4   2   9     1689.46     1838.13     87.79 o
   5   2   9      919.73      944.75     67.16 o
   6   2   9       38.38       38.76      8.70 o
   7   2   9      318.28      364.81     41.71 o
   8   2   9      416.78      432.29     33.83 o
   9   2   9      428.90      483.23     38.90 o
  10   2   9      266.27      253.85     39.80 o
  11   2   9     1035.00     1142.40     66.13 o
  12   2   9      276.01      373.78     52.91 o
  13   2   9      154.03      231.66     44.73 o
  14   2   9       62.26       75.72     34.44 o
  15   2   9        0.55       37.02     86.27 o
   3   3   9      927.32      996.52     68.28 o
   4   3   9       73.94       79.12     25.17 o
   5   3   9      104.25      135.09     23.78 o
   6   3   9      256.38      313.20     39.38 o
   7   3   9       52.09       50.04     16.57 o
   8   3   9       40.16       89.71     33.78 o
   9   3   9        4.93        3.04      7.45 o
  10   3   9      674.99      728.89     94.62 o
  11   3   9      458.65      488.93     59.49 o
  12   3   9       97.41       57.73     24.75 o
  13   3   9       92.88       50.11     15.79 o
  14   3   9       76.73       91.15     33.01 o
  15   3   9        5.05       11.72     21.62 o
   1   4   9     4723.96     4251.25    124.87 o
   2   4   9      657.83      692.19     63.91 o
   3   4   9      127.92      117.69     16.69 o
   4   4   9       10.89       27.38      9.83 o
   5   4   9       49.52      118.14     21.59 o
   6   4   9      116.60      150.32     30.70 o
   7   4   9       15.78        1.87      8.87 o
   8   4   9       51.34       45.13     20.00 o
   9   4   9      160.61      240.49     52.25 o
  10   4   9      282.03      338.75     58.10 o
  11   4   9      360.30      393.53     60.76 o
  12   4   9      470.97      502.72     59.70 o
  13   4   9      455.47      522.61     60.08 o
  14   4   9      162.16      161.28     31.41 o
  15   4   9        8.73       13.11     20.84 o
   1   5   9     5366.01     5517.91    142.43 o
   2   5   9     2113.60     2084.82     77.25 o
   3   5   9      664.30      655.89     46.41 o
   4   5   9      340.74      342.53     31.78 o
   5   5   9      493.58      502.52     42.28 o
   6   5   9      308.49      229.91     59.02 o
   7   5   9      555.13      499.85     90.31 o
   8   5   9       25.97       39.18     20.04 o
   9   5   9      125.94      121.98     51.01 o
  10   5   9      706.45      721.88     80.71 o
  11   5   9      412.08      372.85     60.52 o
  12   5   9       27.72       25.53     27.88 o
  13   5   9       44.08       43.68     17.23 o
  14   5   9       10.99        7.38     19.90 o
  15   5   9       37.48       45.02     50.44 o
   1   6   9     2254.22     1913.88    130.07 o
   2   6   9      383.41      328.79     51.42 o
   3   6   9     1062.44      989.64     73.16 o
   4   6   9      224.21      204.89     27.12 o
   5   6   9      238.97      322.74     92.52 o
   6   6   9       17.22       13.23     11.97 o
   7   6   9     1037.90      945.33    115.14 o
   8   6   9       11.87      -14.72     35.41 o
   9   6   9        2.66       -6.70     34.55 o
  10   6   9      247.56      216.42     51.17 o
  11   6   9      152.75      147.58     66.65 o
  12   6   9       37.69       11.74     24.44 o
  13   6   9      302.27      366.57     51.03 o
  14   6   9       33.36       54.98     61.74 o
   2   7   9       62.25       81.37     33.68 o
   3   7   9      788.89      753.15     88.99 o
   4   7   9      189.47      222.68     47.88 o
   5   7   9     1140.92     1131.04    100.81 o
   6   7   9      106.83       71.75     19.82 o
   7   7   9     1474.38     1332.67    148.21 o
   8   7   9      294.27      264.85     60.91 o
   9   7   9       53.79       32.80     26.00 o
  10   7   9       30.56      -28.85     43.34 o
  11   7   9      234.64      180.86     21.43 o
  12   7   9       24.85       -2.79     19.06 o
  13   7   9       11.90      -54.46     55.63 o
  14   7   9        6.73      200.45     56.55 o
  11   8   9       24.21       59.86     38.72 o
  12   8   9        9.23       16.13     12.16 o
  10   9   9      202.86      148.18     56.65 o
  11   9   9       52.91       53.75     30.05 o
  12   9   9       98.24       89.58     47.84 o
  10  10   9        2.71        3.04      6.44 o
  11  10   9       71.71       67.30     38.01 o
  12  10   9       10.52       16.55     33.23 o
   9  11   9       11.08       15.20     10.38 o
  10  11   9      112.47       80.91     42.40 o
  11  11   9      148.95      146.16     65.82 o
   8  12   9      249.86      197.62     73.48 o
   9  12   9        0.01        8.61     27.06 o
  10  12   9        6.41        8.84     23.83 o
  11  12   9        5.73       -1.41     22.65 o
   7  13   9       77.67       39.99     36.87 o
   8  13   9       31.79       50.41     40.82 o
   9  13   9       60.53       62.06     50.42 o
  10  13   9        0.18       12.22     21.27 o
   6  14   9       12.71      -55.56     57.97 o
   7  14   9        8.34       14.46     28.82 o
   8  14   9       89.51       89.33     58.20 o
   4  15   9       21.69       56.67     35.19 o
   5  15   9       27.66       46.21     41.01 o
   6  15   9        6.31        1.90     33.70 o
   7  15   9       16.66        4.30     15.78 o
   1  16   9       48.51       68.64     34.55 o
   2  16   9        2.17        9.22     32.65 o
   3  16   9        2.15        5.89     15.97 o
   4  16   9        2.23       -4.80      4.80 o
   5  16   9        6.63       -5.50     38.18 o
   8   0  10     2352.06     2389.37    116.20 o
  10   0  10      284.82      411.08     55.43 o
  12   0  10      561.63      548.52    111.76 o
  14   0  10       47.94      205.92     83.56 o
   7   1  10       92.30       91.41     17.44 o
   8   1  10      210.99      273.68     26.46 o
   9   1  10      135.06      157.47     23.27 o
  10   1  10      283.12      261.68     28.80 o
  11   1  10        7.88        7.36      9.37 o
  12   1  10       72.26      150.39     31.24 o
  13   1  10        3.51       67.49     38.26 o
  14   1  10       29.94       44.40     38.32 o
  15   1  10       30.33      113.34     46.28 o
   5   2  10       72.32       84.73     18.26 o
   6   2  10      477.40      696.84     90.18 o
   7   2  10      182.52      235.84     25.27 o
   8   2  10      789.28      815.27     73.08 o
   9   2  10        0.25       30.05     42.43 o
  10   2  10      453.99      457.95     40.05 o
  11   2  10      816.72      884.86     55.52 o
  12   2  10      390.91      347.46     43.94 o
  13   2  10       35.08       98.95     45.44 o
  14   2  10       89.86       92.09     41.80 o
  15   2  10        6.54       46.23     35.14 o
   4   3  10      406.66      446.78     47.17 o
   5   3  10      126.50      240.54     64.11 o
   6   3  10      427.51      591.93     58.09 o
   7   3  10        6.61       -7.80      9.86 o
   8   3  10      219.48      274.21     41.92 o
   9   3  10      810.57     1067.46     83.86 o
  10   3  10      454.23      521.34     67.93 o
  11   3  10      276.42      290.36     51.37 o
  12   3  10       64.19       60.06     23.97 o
  13   3  10        9.33       29.82     32.29 o
  14   3  10       37.84       59.50     35.44 o
  15   3  10       11.74       20.47     11.94 o
   2   4  10     2247.66     2091.55     62.23 o
   3   4  10     2104.55     2046.78     69.42 o
   4   4  10       31.52       40.60     19.01 o
   5   4  10       70.07      109.98     25.71 o
   6   4  10      147.11      211.19     21.62 o
   8   4  10       80.80      104.24     44.08 o
  10   4  10      476.16      425.99     63.76 o
  11   4  10      299.51      362.80     61.72 o
  12   4  10      221.53      282.81     69.36 o
  13   4  10      176.11      268.07     53.32 o
  14   4  10       15.00       35.04     60.61 o
   1   5  10     1123.95      995.13     63.17 o
   2   5  10      552.30      551.92     60.59 o
   3   5  10      458.75      463.16     36.91 o
   4   5  10       34.14       71.17     16.68 o
   5   5  10      105.49       48.60     52.52 o
   6   5  10       60.54      110.42     52.08 o
   7   5  10      244.05      221.04     64.57 o
   8   5  10      850.53      820.91    124.25 o
   9   5  10       21.88       41.07     38.78 o
  10   5  10       14.09        4.79     20.86 o
  11   5  10      558.03      564.20     72.08 o
  12   5  10      442.04      414.26     66.03 o
  13   5  10       57.42       38.78      8.34 o
  14   5  10       33.08      -26.60     43.71 o
   2   6  10       56.60       48.93      3.84 o
   3   6  10       88.71       70.06     14.32 o
   4   6  10      289.61      296.94     34.54 o
   5   6  10      568.54      449.90     55.51 o
   6   6  10      395.58      522.11    129.41 o
   7   6  10      366.13      343.40     69.96 o
   8   6  10      263.91      277.47     66.29 o
   9   6  10       41.67       24.38      8.53 o
  10   6  10      200.26      136.19     45.67 o
  11   6  10       46.75       -8.68     42.44 o
  12   6  10      101.26       57.12     19.01 o
  13   6  10       40.94       31.97     21.10 o
  14   6  10       71.08       40.77     30.15 o
   2   7  10       36.96       33.69     13.36 o
   3   7  10      512.73      458.62     64.27 o
   4   7  10        4.18      101.38     40.96 o
   5   7  10      118.71       86.18     17.40 o
   6   7  10      466.49      467.42     80.99 o
   7   7  10     1118.71      954.43    122.88 o
   8   7  10      457.11      368.41     76.10 o
   9   7  10       91.71       68.77     15.29 o
  10   7  10       28.72       13.52     33.76 o
  11   7  10       11.03      -17.21     57.09 o
  12   7  10      345.20      324.21     56.17 o
  13   7  10        0.21      -33.68     49.50 o
  14   7  10        5.46      -43.33     54.29 o
   4   8  10      436.87      494.77     72.14 o
   5   8  10       80.37       71.40     18.66 o
  11   8  10       25.68       10.67      7.98 o
  12   8  10       11.91       32.94     25.20 o
  11   9  10        8.52        6.65     13.99 o
  12   9  10      110.98       93.99     48.99 o
  10  10  10       40.03       36.88     15.46 o
  11  10  10       25.92       17.78     27.76 o
  12  10  10       22.75       48.65     36.23 o
  10  11  10       30.04       18.47     13.24 o
  11  11  10       53.96       68.98     50.08 o
   9  12  10       25.69       29.07     11.58 o
  10  12  10       30.59       25.33     35.19 o
   8  13  10       12.21      -26.03     30.32 o
   9  13  10        0.47       30.99     32.63 o
   7  14  10       42.52       -2.08     32.46 o
   8  14  10       11.68      -13.33     30.49 o
   5  15  10        2.23      -10.78     40.38 o
   6  15  10      123.82       91.70     54.77 o
   3  16  10       30.12        5.11     25.46 o
   4  16  10       19.76      -34.75     40.08 o
  10   0  11      270.42      276.60     63.61 o
  12   0  11      371.78      379.46     92.67 o
  14   0  11      119.05      253.81     90.46 o
   8   1  11      243.47      361.24     41.09 o
   9   1  11       10.77       33.44     76.04 o
  10   1  11      592.35      669.91     43.68 o
  11   1  11       90.96      104.13     24.94 o
  12   1  11      113.90      178.33     69.21 o
  13   1  11       44.97      116.20     44.39 o
  14   1  11      456.02      460.62     75.84 o
  15   1  11        0.03       54.52     70.42 o
   5   2  11       81.93       76.18     17.68 o
   8   2  11       46.00       35.60     10.09 o
   9   2  11      249.22      327.03     63.36 o
  10   2  11      576.20      719.22    114.51 o
  11   2  11      114.98      192.59     43.13 o
  12   2  11      298.90      445.79     81.50 o
  13   2  11       28.73      125.33     52.24 o
  14   2  11       11.07       46.81     36.48 o
  15   2  11       10.23       -6.91     17.64 o
   4   3  11      301.73      329.55     44.29 o
   5   3  11      332.54      349.16     56.78 o
   6   3  11      325.54      379.14     67.01 o
   8   3  11       11.25       15.15     10.84 o
   9   3  11      568.18      559.66     46.33 o
  10   3  11      206.20      395.69     57.26 o
  11   3  11       95.89      193.26     49.35 o
  12   3  11       37.57       78.61     66.82 o
  13   3  11       34.96       82.65     52.55 o
  14   3  11      152.41      202.99     56.90 o
   3   4  11      330.29      383.01     56.47 o
   4   4  11      332.10      409.05     39.43 o
   5   4  11       90.79       97.25     26.70 o
   6   4  11      118.34       98.00     33.29 o
   9   4  11      172.80      330.17     86.53 o
  10   4  11       52.80       97.50     63.03 o
  11   4  11      578.17      668.79    122.22 o
  12   4  11      386.87      409.49     64.55 o
  13   4  11       69.21       70.51     41.83 o
  14   4  11       41.54       72.38    112.51 o
   1   5  11      240.22      279.37     34.05 o
   2   5  11      361.51      410.29     49.46 o
   3   5  11      279.46      328.31     53.80 o
   4   5  11      558.59      617.69     79.54 o
   5   5  11      140.07       84.46     15.92 o
   6   5  11        3.28       38.82     14.17 o
   7   5  11       90.30      121.92     24.35 o
   8   5  11      545.69      613.81    110.89 o
   9   5  11      113.03      120.48     54.15 o
  10   5  11      203.59      180.74     59.38 o
  11   5  11      359.86      379.58     91.35 o
  12   5  11        3.51        4.55     10.79 o
  13   5  11       94.60       75.91     23.27 o
  14   5  11       43.60       22.98     17.54 o
   2   6  11      340.61      398.97     43.60 o
   3   6  11       59.84       27.21     21.23 o
   4   6  11        1.42        0.01      6.66 o
   5   6  11      211.18      215.10     30.61 o
   6   6  11       28.20        8.33     12.98 o
   7   6  11       71.28       69.45     24.18 o
   8   6  11       42.14       14.20     15.52 o
   9   6  11      202.84      184.28     56.64 o
  10   6  11       97.61       75.35     28.92 o
  11   6  11      151.54      126.57     46.69 o
  12   6  11       28.12      -23.12     41.19 o
  13   6  11       26.60       34.94      7.69 o
  14   6  11       25.74      -14.52     43.01 o
   2   7  11      935.54      746.51     81.14 o
   3   7  11       29.30       23.70      5.74 o
   4   7  11       22.58       10.17     15.56 o
   5   7  11     1206.21     1173.31     74.01 o
   6   7  11       31.10       17.97     27.59 o
   7   7  11     1274.26     1150.12    133.11 o
   8   7  11      229.92      215.69     50.62 o
   9   7  11       73.63       53.43      9.43 o
  10   7  11       59.00       31.94     33.45 o
  11   7  11       29.83      -19.30     46.12 o
  12   7  11       27.88      -23.29     49.54 o
  13   7  11        7.44      -32.80     48.28 o
   4   8  11     1718.22     1894.58    138.97 o
  12   9  11      190.92      168.95     63.91 o
  11  10  11       80.27       50.82     36.79 o
  10  11  11        0.16       18.78     22.47 o
  11  11  11       67.98       58.38     48.28 o
  10  12  11       25.41       48.68     35.46 o
   9  13  11       26.21       40.38     42.94 o
   6  15  11        1.50      -19.51     24.01 o
  10   0  12      564.83      617.52    108.74 o
  12   0  12       87.94      113.92     55.17 o
  14   0  12       53.63      181.34     71.01 o
   8   1  12      808.43     1052.82    130.53 o
  10   1  12      822.26      857.86    125.90 o
  11   1  12       10.74       63.32     51.89 o
  13   1  12       32.03      112.42     45.46 o
  14   1  12      138.21      213.85     58.02 o
   9   2  12      174.03      299.22     78.14 o
  10   2  12       72.84       82.30     43.62 o
  11   2  12      124.95      128.61     52.26 o
  12   2  12       51.75      148.28     78.78 o
  13   2  12       68.90      136.51     51.29 o
  14   2  12        3.70       59.71     39.23 o
   4   3  12       64.44       65.27      2.16 o
   5   3  12       85.79       86.37     26.31 o
   9   3  12       54.07       69.21     44.80 o
  10   3  12      347.49      421.61     91.90 o
  11   3  12       64.87      101.57     67.90 o
  12   3  12       31.90       74.72     61.67 o
  13   3  12       21.40       38.00     40.40 o
  14   3  12       27.97      107.20     43.87 o
   3   4  12       71.01       68.39     14.19 o
   4   4  12      117.67      142.80     34.57 o
   6   4  12      468.05      656.82     78.77 o
   7   4  12        1.80       25.90     28.51 o
   9   4  12      692.93      838.27    124.62 o
  10   4  12      140.91      194.06     77.15 o
  11   4  12      573.44      644.36    130.83 o
  12   4  12       27.91       32.31     44.74 o
  13   4  12       24.79       27.93     31.57 o
  14   4  12      109.60      140.78     70.65 o
   0   5  12     1195.05     1207.64     58.42 o
   1   5  12      271.23      263.75     36.32 o
   2   5  12      100.05      120.22     28.16 o
   3   5  12      650.14      585.85     68.38 o
   4   5  12        6.07       57.08     36.81 o
   6   5  12        5.50       74.21     50.42 o
   7   5  12      516.34      504.28     98.41 o
   8   5  12       23.94       76.74     52.71 o
   9   5  12      150.18      154.07     64.01 o
  10   5  12      116.46      132.40     55.87 o
  11   5  12      274.56      286.68     81.62 o
  12   5  12      188.28      156.39     61.52 o
  13   5  12      101.65      119.05     54.53 o
  14   5  12        5.41       -8.21     39.54 o
   1   6  12      468.52      478.44     41.15 o
   2   6  12      290.25      360.54     43.43 o
   3   6  12       29.37       54.01     28.67 o
   4   6  12        1.40       19.09     23.45 o
   5   6  12       25.36       13.29     12.48 o
   6   6  12      492.60      437.43     76.72 o
   7   6  12      100.46       92.86     34.94 o
   8   6  12      195.73      224.10     64.92 o
   9   6  12       17.21       18.39     13.60 o
  10   6  12      105.20       91.58     31.33 o
  11   6  12        9.47      -14.08     35.46 o
  12   6  12      383.32      331.45     87.55 o
  13   6  12       15.46      -14.84     47.82 o
   3   7  12       36.86       14.87     22.26 o
   4   7  12      108.24       86.71     14.11 o
   5   7  12     1129.92     1111.66    116.80 o
   6   7  12      782.25      719.72     98.43 o
   7   7  12      538.65      446.34     83.39 o
   8   7  12       45.14       24.55     26.52 o
   9   7  12       66.61       39.04     23.62 o
  10   7  12       52.30       24.07     33.44 o
  11   7  12       30.36       -7.40     49.58 o
  12   7  12      127.52      126.20     44.07 o
  13   7  12       11.88      -37.69     53.04 o
   3   8  12       18.70        1.65     26.08 o
   7   8  12      281.28      282.18     58.98 o
   8   8  12      241.30      168.27     47.05 o
   9   8  12       21.02        1.52     34.56 o
  10   8  12       10.31      -26.06     45.27 o
  11   8  12        7.15      -22.79     62.93 o
  10   0  13     1636.62     1484.75    158.67 o
  12   0  13      115.51      212.64     75.39 o
  14   0  13       81.93      106.96     61.77 o
  12   1  13       90.89      146.33     68.64 o
  13   1  13       17.76       63.06     35.66 o
  14   1  13      279.98      336.87     93.33 o
   8   2  13      480.11      797.64    110.79 o
  10   2  13      213.63      233.09     72.30 o
  11   2  13       53.58       44.56     37.25 o
  12   2  13        2.45       98.68     61.15 o
  13   2  13        7.19      123.43     48.02 o
  14   2  13       12.34       57.97     34.22 o
   4   3  13      202.61      269.00     39.23 o
   5   3  13       58.14       38.65      8.16 o
   8   3  13      351.15      538.06     96.33 o
   9   3  13        7.22       32.76     29.17 o
  10   3  13      873.54      864.52    122.20 o
  11   3  13       11.82       94.81     72.81 o
  12   3  13       49.93      150.38     75.90 o
  13   3  13       69.86      174.13     77.97 o
  14   3  13       46.43      107.89     46.48 o
   3   4  13       52.97       52.46      4.31 o
   4   4  13       38.00       47.48     17.91 o
   5   4  13       32.05       80.57     39.07 o
   7   4  13       66.96       86.49     41.85 o
   8   4  13      120.79      182.62     63.41 o
   9   4  13      508.82      696.15    115.86 o
  10   4  13       83.34      179.39     79.21 o
  11   4  13       81.17      162.66     75.54 o
  12   4  13      274.43      296.50     99.02 o
  13   4  13        5.35       -4.71     16.37 o
   1   5  13      468.86      545.34     53.80 o
   2   5  13       38.78      105.31     36.37 o
   3   5  13       92.00       98.49     34.02 o
   4   5  13      223.33      292.67     29.05 o
   5   5  13      219.67      265.13     54.78 o
   7   5  13      498.64      534.19     95.25 o
   8   5  13      228.32      235.34     77.58 o
   9   5  13      124.92      145.56     65.34 o
  10   5  13      159.23      188.87     70.09 o
  11   5  13      160.11      191.81     74.15 o
  12   5  13       41.50       48.18     33.81 o
  13   5  13       51.56       53.33     32.44 o
   1   6  13      508.10      557.00     46.25 o
   2   6  13      159.48      175.32     38.46 o
   3   6  13      591.53      520.91     72.06 o
   4   6  13      106.28      126.36     41.14 o
   5   6  13      217.17      159.88     47.98 o
   6   6  13       68.10       69.16     39.77 o
   7   6  13      234.34      221.52     59.88 o
   8   6  13      124.31      140.43     54.37 o
   9   6  13       37.13       27.53     17.28 o
  10   6  13      244.92      240.97     70.56 o
  11   6  13       70.23       65.02     37.43 o
  12   6  13       25.71        6.54     32.54 o
  13   6  13       37.79       11.33     41.70 o
   3   7  13      475.16      448.15     55.05 o
   4   7  13      192.53      159.04     33.33 o
   5   7  13     1127.79     1066.59    114.95 o
   6   7  13       95.02       71.84     13.63 o
   7   7  13      210.50      205.90     50.32 o
   8   7  13      531.36      409.45     82.78 o
   9   7  13        3.23       -7.66     30.89 o
  10   7  13        8.52      -15.28     50.36 o
  11   7  13      114.13       72.06     23.10 o
  12   7  13       41.03       14.56     33.83 o
   6   8  13        5.38      -15.93     42.45 o
   7   8  13      830.84      786.38    113.18 o
   8   8  13       54.29       26.73     20.23 o
   9   8  13       21.45       17.63     27.28 o
  10   8  13      142.35      105.89     25.78 o
  11   8  13        9.27      -13.84     47.63 o
  12   8  13      146.51      126.12     41.67 o
  10   0  14      262.17      466.02    100.53 o
  12   0  14      275.19      403.11     99.66 o
  10   1  14      139.92      218.37     73.55 o
  11   1  14        2.95       76.76     52.00 o
  12   1  14       21.58       53.69     41.82 o
  13   1  14        0.93       11.32     37.13 o
   9   2  14       37.28       81.67     47.75 o
  10   2  14       55.42      143.27     60.80 o
  11   2  14      104.34      109.11     46.86 o
  12   2  14       32.88       47.27     49.41 o
  13   2  14       55.34      160.54     49.53 o
   5   3  14      201.95      215.66     42.09 o
   8   3  14      755.58      880.66    114.38 o
   9   3  14      121.71      129.44     51.19 o
  10   3  14      154.38      166.33     46.45 o
  11   3  14      224.20      304.24     90.28 o
  12   3  14        1.85      112.25     71.86 o
  13   3  14       38.93      123.78     50.64 o
   4   4  14       48.94       51.29     12.13 o
   8   4  14       75.59      106.09     39.67 o
   9   4  14      464.46      698.76    107.82 o
  10   4  14      125.28      272.08     89.97 o
  11   4  14      177.04      262.69     88.69 o
  12   4  14        3.56       33.81     44.06 o
  13   4  14        7.34       22.85     47.53 o
   1   5  14      368.55      552.35     54.64 o
   2   5  14      618.97      606.04    137.29 o
   3   5  14      313.18      302.51     30.57 o
   4   5  14      135.09      188.38     48.14 o
   5   5  14      446.29      501.25     69.52 o
   6   5  14       65.31      146.15     50.78 o
   7   5  14      280.32      415.90     82.42 o
   8   5  14        3.98       56.80     52.04 o
   9   5  14      198.36      254.16     81.45 o
  10   5  14      105.02      144.62     65.14 o
  11   5  14       39.03       61.90     47.17 o
  12   5  14        4.15       27.49     34.60 o
  13   5  14       67.63       39.04     29.62 o
   1   6  14      347.58      371.34     43.37 o
   2   6  14       83.98      155.56     41.82 o
   3   6  14      737.72      727.58     85.10 o
   4   6  14      228.76      261.65     57.86 o
   5   6  14      385.02      397.59     78.13 o
   6   6  14        4.91       14.37     32.37 o
   7   6  14       37.30       41.47     31.15 o
   8   6  14       43.66       21.54     21.83 o
   9   6  14       57.19       39.58     32.93 o
  10   6  14      140.62      135.50     52.94 o
  11   6  14      106.63       97.38     44.99 o
  12   6  14       78.24       43.74     11.41 o
   2   7  14      364.59      357.87     40.74 o
   3   7  14       46.64       19.06     18.38 o
   4   7  14      772.43      727.87     82.96 o
   5   7  14      365.36      328.59     59.01 o
   6   7  14      158.35      143.24     35.01 o
   7   7  14      113.11      104.41     30.13 o
   8   7  14      141.14      134.58     44.10 o
   9   7  14       29.55       10.27     23.21 o
  10   7  14       24.53        7.96     42.61 o
  11   7  14       84.23       70.76      6.14 o
  12   7  14      147.08      135.24     30.73 o
   5   8  14      198.03      190.26     35.83 o
   6   8  14       62.61       31.11     26.96 o
   7   8  14      215.54      221.82     49.13 o
   8   8  14       31.90       17.94     25.32 o
   9   8  14       55.18       55.23      8.58 o
  10   8  14        4.40      -24.27     44.71 o
  11   8  14       34.73       36.55     26.87 o
  10   0  15      190.27      427.46     95.78 o
  12   0  15       29.74      137.98     63.68 o
  10   1  15      150.96      245.78     79.40 o
  12   1  15       35.53       90.91     46.95 o
  13   1  15        8.59      -15.04     33.93 o
   8   2  15      615.35      739.54    108.16 o
  10   2  15       91.73      153.61     62.05 o
  11   2  15       69.41      132.34     59.16 o
  12   2  15       30.23       45.06     41.95 o
  13   2  15      169.43      296.81     67.82 o
   7   3  15      560.45      650.93     99.88 o
   8   3  15       79.00      217.26     66.93 o
   9   3  15      148.58      134.89     54.92 o
  10   3  15      139.45      120.58     52.68 o
  11   3  15      148.01      248.83     72.00 o
  12   3  15      102.01      160.12     81.54 o
  13   3  15       82.63      199.79     70.45 o
   6   4  15      281.00      417.08     81.70 o
   8   4  15       47.51       69.78     35.25 o
   9   4  15       89.39      165.59     60.82 o
  10   4  15       87.87      194.84     73.99 o
  11   4  15       45.52      124.91     64.27 o
  12   4  15       72.61      126.65     68.78 o
   2   5  15      219.99      389.90     56.00 o
   3   5  15      176.89      275.75     58.01 o
   4   5  15        3.70       70.24     38.52 o
   5   5  15      248.96      277.25     52.53 o
   6   5  15      478.49      465.28     72.69 o
   7   5  15      500.09      616.51     94.93 o
   8   5  15      173.16      254.30     73.83 o
   9   5  15       80.42      120.45     65.14 o
  10   5  15      135.11      180.33     71.14 o
  11   5  15       64.82       58.50     42.24 o
  12   5  15       22.58       44.83     44.98 o
   1   6  15      244.40      337.98     43.11 o
   2   6  15     1958.48     2145.76    119.11 o
   3   6  15       91.25      149.66     51.35 o
   4   6  15      138.62      178.04     52.71 o
   5   6  15      198.45      195.96     62.03 o
   6   6  15       29.19       56.16     42.18 o
   7   6  15       36.47       60.20     38.18 o
   8   6  15       23.03       19.02     26.99 o
   9   6  15       27.35       40.60     38.40 o
  10   6  15      404.41      398.05     98.54 o
  11   6  15      193.40      157.96     61.14 o
  12   6  15       38.63       25.53     13.41 o
   3   7  15      263.83      298.51     46.83 o
   4   7  15      939.23      906.27     95.76 o
   5   7  15      377.63      371.90     66.02 o
   6   7  15       24.45        9.03     13.59 o
   7   7  15       41.39       29.95     13.83 o
   8   7  15       12.66       -0.21     18.52 o
   9   7  15        0.01      -20.96     41.29 o
  10   7  15        0.97       -8.64     34.56 o
  11   7  15       26.03       30.48     27.90 o
   7   8  15       43.23        0.74     36.87 o
   8   8  15       14.16      -12.63     40.09 o
   9   8  15       19.13      -13.94     38.69 o
  10   8  15       37.17       25.17     32.77 o
  11   8  15       59.66       47.73     21.41 o
  10   0  16       49.06      365.82     93.11 o
  12   0  16       92.79      200.26     75.31 o
  12   1  16        6.14       26.20     39.25 o
  10   2  16      125.79      240.63     75.91 o
  11   2  16       80.75       94.73     56.76 o
  12   2  16        7.12        3.41     16.07 o
   6   3  16      771.17     1001.41    114.27 o
   7   3  16      172.93      348.27     81.25 o
   8   3  16        7.52       80.35     48.70 o
   9   3  16      274.51      363.01     81.06 o
  10   3  16       26.03       38.99     33.32 o
  11   3  16       16.48       53.52     49.23 o
  12   3  16       41.47      143.15     75.23 o
   6   4  16       53.18      156.65     56.69 o
   7   4  16       22.51       92.54     50.62 o
   8   4  16      135.72      187.79     54.83 o
   9   4  16        3.95        7.58     24.89 o
  10   4  16       83.60      220.13     74.53 o
  11   4  16       13.17       57.48     58.73 o
  12   4  16        9.92       25.14     52.80 o
   2   5  16      549.18      715.09     71.89 o
   3   5  16      121.41      279.01     57.59 o
   4   5  16     1199.25     1374.76    113.20 o
   5   5  16      271.39      295.26     60.42 o
   6   5  16      723.39      731.97     94.26 o
   7   5  16      251.90      316.43     68.54 o
   9   5  16       95.49      170.27     65.04 o
  10   5  16        9.18       37.34     46.40 o
  11   5  16       48.56       42.47     45.17 o
  12   5  16        5.72       14.91     15.50 o
   2   6  16      383.60      512.95     59.22 o
   3   6  16       21.32       85.46     40.01 o
   4   6  16      169.51      200.19     57.36 o
   5   6  16      274.01      331.32     74.13 o
   6   6  16      201.02      199.68     62.97 o
   7   6  16      143.80      163.77     61.77 o
   8   6  16       25.67       33.35     33.60 o
   9   6  16       41.69       63.88     41.53 o
  10   6  16       48.51       44.03     33.67 o
  11   6  16      136.70      120.91     46.35 o
   6   7  16       35.26       32.30     11.90 o
   7   7  16       72.51       62.82     29.30 o
   8   7  16       42.70       43.30     14.28 o
   9   7  16       80.32       70.55     31.70 o
  10   7  16       53.63       51.42     19.72 o
  11   7  16       20.06       18.27     19.01 o
  10   0  17       25.17      373.76     92.91 o
  12   0  17       72.83      134.25     63.63 o
  10   2  17       56.17      149.72     65.59 o
  11   2  17       93.03      190.26     71.88 o
  12   2  17        3.76       21.17     19.55 o
   8   3  17      271.31      434.17     87.39 o
   9   3  17      137.54      225.82     67.28 o
  10   3  17        8.82       37.28     40.33 o
  11   3  17        4.70       12.42     31.63 o
  12   3  17       75.90      203.50     87.86 o
   5   4  17      227.04      369.60     72.74 o
   6   4  17      476.55      556.76     85.62 o
   7   4  17       40.63      109.50     49.25 o
   8   4  17       14.27       39.73     36.51 o
   9   4  17        2.68       42.66     31.63 o
  10   4  17        3.10       84.29     52.13 o
  11   4  17        7.97       49.87     45.55 o
   2   5  17      144.01      307.91     55.40 o
   3   5  17     1003.74     1073.93     93.61 o
   4   5  17     1091.80     1070.14    101.64 o
   5   5  17      186.39      218.93     52.86 o
   6   5  17      195.36      223.87     55.31 o
   7   5  17       37.71       33.19     25.26 o
   8   5  17      188.05      340.95     84.35 o
   9   5  17       34.57       83.19     57.54 o
  10   5  17       14.60       33.23     41.29 o
  11   5  17       75.37      116.53     63.21 o
   5   6  17       11.16       78.84     50.96 o
   6   6  17      375.10      376.39     81.80 o
   7   6  17      113.33      139.60     56.20 o
   8   6  17       29.61       23.16     39.81 o
   9   6  17       35.86       34.89     42.54 o
  10   6  17       39.84       47.97     41.02 o
  11   6  17       37.45       69.73     42.10 o
  10   0  18       13.21      321.48     91.42 o
  11   1  18      129.72      331.04     86.21 o
  10   2  18       69.11      227.76     78.31 o
  11   2  18        4.30       32.12     37.70 o
   9   3  18       45.22      133.36     59.05 o
  10   3  18       18.14       73.80     45.74 o
  11   3  18       20.45       26.61     28.44 o
   5   4  18      535.81      793.95     97.27 o
   7   4  18       47.43      105.08     52.02 o
   8   4  18       47.62       80.07     38.99 o
   9   4  18        9.85      -12.24     19.93 o
  10   4  18       25.08      108.58     47.82 o
  11   4  18       17.72       89.49     62.35 o
   4   5  18      207.53      249.67     57.12 o
   5   5  18      262.35      322.07     63.81 o
   6   5  18       68.50       75.85     32.00 o
   7   5  18        7.87        1.42      8.40 o
   9   5  18       14.40       75.79     50.85 o
  10   5  18       50.55       97.11     59.09 o
   9   2  19       19.89      222.12     71.03 o
  10   2  19       32.04      213.91     77.07 o
   8   3  19      239.97      317.35     78.33 o
   9   3  19        1.15      112.52     59.11 o
  10   3  19       32.27       53.00     37.36 o
   6   4  19      141.54      260.81     71.83 o
   8   4  19       28.29       51.26     39.63 o
   9   4  19        9.21       26.50     26.64 o
  10   4  19      131.82      194.56     64.63 o
   9   5  19        8.39       85.33     61.41 o
  10   1  20      142.01      352.64     94.83 o
   9   2  20        9.53      220.49     72.58 o
  10   2  20       11.11      198.42     75.20 o
   8   3  20       33.52      195.27     68.28 o
   9   3  20       51.52      145.74     59.62 o
   8   4  20       61.26       82.78     46.04 o
   9   4  20        2.45       -1.67      1.67 o
   8   2  21      138.55      378.79     86.42 o
   9   2  21       29.65      254.19     77.26 o
   8   3  21       97.79      239.83     71.04 o
 
